# Supplementary material for: 1-(4-Chloro-3-fluoro­phen­yl)-2-[(3-phenyl­isoquinolin-1-yl)sulfan­yl]ethanone
Source: Acta Crystallogr Sect E Struct Rep Online. 2009 Jan 17;65(Pt 2):o334. doi: 10.1107/S1600536809001573 (PMC2968360; doi:10.1107/S1600536809001573)
Supplement: Supplementary file 2 [file e-65-0o334-Isup2.hkl]

#
# h,k,l, Fc-squared, Fo-squared, sigma(Fo-squared) and status flag
#
data_I
_shelx_title ' vh15n_m in Pbca'
_shelx_refln_list_code          4
_shelx_F_calc_maximum      275.03
_exptl_crystal_F_000      1680.00
_reflns_d_resolution_high  0.8256
 
loop_
 _symmetry_equiv_pos_as_xyz
 'x, y, z'
 '-x+1/2, -y, z+1/2'
 '-x, y+1/2, -z+1/2'
 'x+1/2, -y+1/2, -z'
 '-x, -y, -z'
 'x-1/2, y, -z-1/2'
 'x, -y-1/2, z-1/2'
 '-x-1/2, y-1/2, z'
 
_cell_length_a    16.9008
_cell_length_b     9.8036
_cell_length_c    23.3226
_cell_angle_alpha  90.000
_cell_angle_beta   90.000
_cell_angle_gamma  90.000
 
_shelx_F_squared_multiplier     1.000
 
loop_
 _refln_index_h
 _refln_index_k
 _refln_index_l
 _refln_F_squared_calc
 _refln_F_squared_meas
 _refln_F_squared_sigma
 _refln_observed_status
   2   0   0    20815.04    21433.76    465.73 o
   4   0   0    52142.35    51805.03    643.59 o
   6   0   0      927.70      879.60     29.16 o
   8   0   0       44.00       48.58     19.45 o
  10   0   0      369.79      341.33     26.24 o
  12   0   0     1094.87     1039.78     58.71 o
  14   0   0     1401.98     1298.56    119.80 o
  16   0   0       25.72       65.18     49.51 o
  18   0   0       27.98       24.41     53.15 o
  20   0   0      549.13      652.74    100.15 o
   2   1   0      826.11      744.48     22.31 o
   4   1   0    27616.58    28941.23    346.11 o
   6   1   0      379.66      351.60     14.88 o
   8   1   0       28.45       10.31     18.50 o
  10   1   0       65.52       85.38     13.16 o
  12   1   0      379.68      380.00     33.15 o
  14   1   0       63.11       77.17     29.50 o
  16   1   0      261.21      227.07     47.72 o
  18   1   0      857.52      853.78     80.06 o
  20   1   0      149.82      118.43     67.99 o
   0   2   0    34097.68    41290.39    390.68 o
   2   2   0    69045.02    78071.90    835.08 o
   4   2   0    63614.30    67229.93    552.56 o
   6   2   0     1026.06      996.11     33.41 o
   8   2   0     2711.24     2604.70     44.88 o
  10   2   0       87.49       35.58     18.18 o
  12   2   0      301.56      291.96     30.47 o
  14   2   0      121.36      160.10     38.63 o
  16   2   0        3.07       47.13     36.37 o
  18   2   0        1.62        7.49     38.13 o
  20   2   0        8.97       19.21     38.41 o
   2   3   0     3958.95     4591.19     52.47 o
   4   3   0      494.18      515.05     16.09 o
   6   3   0     4023.86     3662.67     69.32 o
   8   3   0       49.92       47.63     18.61 o
  10   3   0     1878.63     1830.42     57.72 o
  12   3   0      482.62      587.74     49.11 o
  14   3   0      379.28      403.73     35.23 o
  16   3   0       42.67       49.24     30.53 o
  18   3   0      408.55      466.73     64.43 o
   0   4   0     1573.62     1698.05     47.75 o
   2   4   0       51.19       36.70     10.35 o
   4   4   0     1611.33     1733.33     33.05 o
   6   4   0     1475.50     1455.80     34.23 o
   8   4   0     1746.38     1680.83     54.24 o
  10   4   0      125.05       66.90     23.79 o
  12   4   0      162.61      137.92     27.07 o
  14   4   0      232.39      267.80     31.85 o
  16   4   0        1.89        0.00     24.23 o
  18   4   0     1120.87     1175.37     74.07 o
   2   5   0      652.83      655.57     22.07 o
   4   5   0     1288.16     1256.09     32.10 o
   6   5   0       82.90       88.22     18.33 o
   8   5   0      670.79      640.91     38.62 o
  10   5   0      274.41      298.87     31.08 o
  12   5   0       91.05       65.18     21.94 o
  14   5   0       17.75       22.28     24.00 o
  16   5   0       39.67       43.03     26.15 o
  18   5   0      127.19      137.80     39.24 o
   0   6   0      388.62      416.12     31.55 o
   2   6   0      369.33      447.31     23.72 o
   4   6   0     4680.69     5060.81     72.81 o
   6   6   0     1319.02     1323.78     51.86 o
   8   6   0      945.12      945.89     46.62 o
  10   6   0        3.97        0.00     20.87 o
  12   6   0       12.32       25.59     23.44 o
  14   6   0       23.85       24.90     25.77 o
  16   6   0      115.22       79.36     30.15 o
   2   7   0      133.07      161.76     19.57 o
   4   7   0      809.77      811.85     36.85 o
   6   7   0     2228.47     2172.08     69.62 o
   8   7   0     1997.24     1814.82     66.26 o
  10   7   0     1279.58     1237.54     57.87 o
  12   7   0      570.49      542.78     43.69 o
  14   7   0        8.43        0.00     24.23 o
  16   7   0      108.70      135.21     34.44 o
   0   8   0     6197.21     6392.80    156.88 o
   2   8   0        3.25        6.53     18.05 o
   4   8   0     1046.05     1007.97     50.26 o
   6   8   0      477.53      584.31     40.36 o
   8   8   0      197.18      193.38     29.42 o
  10   8   0       23.53       94.78     25.92 o
  12   8   0      186.54      206.76     31.68 o
  14   8   0      716.31      693.66     52.18 o
   2   9   0        0.02       26.74     20.01 o
   4   9   0        1.56        0.00     24.05 o
   6   9   0       20.79       11.92     21.14 o
   8   9   0      243.17      283.80     39.68 o
  10   9   0      232.50      203.54     35.32 o
  12   9   0       93.66       96.28     33.33 o
   0  10   0      846.43      880.72    113.78 o
   2  10   0       11.97       30.15     25.11 o
   4  10   0        0.07        7.19     37.52 o
   6  10   0       58.85       40.73     25.22 o
   8  10   0       40.39        9.94     26.23 o
  10  10   0        2.92       11.17     36.42 o
   2  11   0       78.03       93.32     27.54 o
   4  11   0      307.65      327.33     56.12 o
   6  11   0       63.01       29.07     27.15 o
   1   1   1     3607.81     3919.44     37.45 o
   2   1   1    24628.67    25952.33    188.43 o
   3   1   1     1237.73     1188.94     16.53 o
   4   1   1    15833.79    16738.62    104.39 o
   5   1   1       64.62       69.92      7.58 o
   6   1   1     3499.17     3584.29     29.81 o
   7   1   1      241.00      228.33      9.26 o
   8   1   1     2805.77     2619.08     27.96 o
   9   1   1       97.44       89.57      8.43 o
  10   1   1     2509.78     2321.70     28.84 o
  11   1   1        4.27        0.00     10.09 o
  12   1   1      956.58      899.43     28.65 o
  13   1   1       42.00       49.11     15.08 o
  14   1   1       24.14       27.55     19.80 o
  15   1   1     1346.19     1396.38     62.75 o
  16   1   1      341.51      311.86     38.05 o
  17   1   1       32.47       54.81     28.59 o
  18   1   1      204.14      229.09     33.65 o
  19   1   1       40.98      118.19     33.08 o
  20   1   1      269.29      371.81     41.58 o
   0   2   1     6268.16     7928.42     68.10 o
   1   2   1      107.76      112.43      6.53 o
   2   2   1    66045.29    75369.35    510.22 o
   3   2   1    75639.84    84450.73    441.71 o
   4   2   1    13342.68    14095.44    107.72 o
   5   2   1     1102.93     1091.79     23.30 o
   6   2   1     1825.69     1817.99     26.85 o
   7   2   1     4634.00     4568.33     47.93 o
   8   2   1      733.33      743.88     17.28 o
   9   2   1     2308.04     2112.87     31.68 o
  10   2   1       19.92        2.00     10.54 o
  11   2   1      452.42      407.42     21.89 o
  12   2   1      574.15      517.24     24.90 o
  13   2   1      223.09      239.53     21.13 o
  14   2   1        5.74        7.13     15.78 o
  15   2   1       38.60       33.77     20.11 o
  16   2   1     1307.48     1326.14     54.75 o
  17   2   1        5.77       30.94     26.54 o
  18   2   1       23.07        0.00     24.36 o
  19   2   1       38.28       76.16     55.49 o
  20   2   1       46.45      123.32     32.39 o
   1   3   1     7975.32     9448.61     62.96 o
   2   3   1    25076.56    29868.00    146.41 o
   3   3   1     4941.93     5626.97     43.41 o
   4   3   1     9363.43    10472.14     67.08 o
   5   3   1     5968.53     6171.91     47.09 o
   6   3   1      736.62      758.43     18.48 o
   7   3   1      117.33       97.15     13.17 o
   8   3   1     1768.29     1611.79     35.11 o
   9   3   1      175.49      165.98     15.69 o
  10   3   1      171.62      129.57     15.72 o
  11   3   1       28.30       54.17     15.12 o
  12   3   1      884.42      914.56     32.71 o
  13   3   1       36.72       43.06     17.82 o
  14   3   1      221.27      251.87     21.24 o
  15   3   1      142.09      173.67     19.71 o
  16   3   1        6.04        0.00     20.13 o
  17   3   1      108.95      140.35     24.36 o
  18   3   1       28.21       65.24     31.97 o
  19   3   1       28.73       89.94     30.06 o
   0   4   1      951.47     1117.28     27.53 o
   1   4   1     2174.59     2558.50     29.57 o
   2   4   1      815.75      872.89     17.01 o
   3   4   1      914.38      947.91     17.70 o
   4   4   1      856.43      868.81     19.39 o
   5   4   1     5164.61     5333.41     44.02 o
   6   4   1     2229.40     2174.21     27.76 o
   7   4   1     1338.86     1250.61     24.89 o
   8   4   1     1795.57     1711.71     38.31 o
   9   4   1       39.18       45.14     14.72 o
  10   4   1        0.06       12.55     13.38 o
  11   4   1       15.60        0.00     15.34 o
  12   4   1       20.97       16.76     15.76 o
  13   4   1       10.50        0.00     15.85 o
  14   4   1       54.00       40.84     17.13 o
  15   4   1      107.64      103.49     19.28 o
  16   4   1        1.00        2.58     17.28 o
  17   4   1        4.10       46.96     21.43 o
  18   4   1        0.32        7.05     22.91 o
  19   4   1        0.13       50.39     34.98 o
   1   5   1      970.66      914.90     19.04 o
   2   5   1     1097.22     1139.95     21.94 o
   3   5   1    15977.71    17655.26    109.86 o
   4   5   1     1172.67     1120.24     21.63 o
   5   5   1     1627.24     1609.13     25.01 o
   6   5   1     4617.29     4629.90     47.03 o
   7   5   1      752.00      689.27     26.21 o
   8   5   1       94.52       98.54     16.57 o
   9   5   1       26.30       20.14     13.80 o
  10   5   1       11.02        0.00     14.37 o
  11   5   1       90.66       87.63     18.06 o
  12   5   1      320.84      306.12     23.44 o
  13   5   1      116.92       89.74     18.13 o
  14   5   1        2.91       16.88     15.38 o
  15   5   1      209.01      273.72     24.15 o
  16   5   1        0.24       66.80     18.95 o
  17   5   1       68.28      110.01     21.26 o
  18   5   1        0.01       13.87     24.30 o
   0   6   1      409.91      357.40     21.60 o
   1   6   1      317.74      329.26     14.77 o
   2   6   1     5565.70     6004.32     57.65 o
   3   6   1      162.28      155.29     12.38 o
   4   6   1      216.02      226.16     13.08 o
   5   6   1        2.44       17.59     10.51 o
   6   6   1       91.17       89.22     14.96 o
   7   6   1        0.29        8.25     12.64 o
   8   6   1      947.28      902.26     32.57 o
   9   6   1       16.06       41.67     16.01 o
  10   6   1      932.62      826.15     33.15 o
  11   6   1       24.63       21.41     15.26 o
  12   6   1      259.06      224.81     22.17 o
  13   6   1        2.04        3.15     20.03 o
  14   6   1        6.34       19.79     16.14 o
  15   6   1       26.03        0.00     17.54 o
  16   6   1       94.50       97.47     21.08 o
  17   6   1       19.96        4.71     22.06 o
   1   7   1     1495.22     1522.81     30.35 o
   2   7   1      189.44      204.55     13.44 o
   3   7   1       11.42       14.87     11.16 o
   4   7   1        0.09        0.00     11.92 o
   5   7   1      370.47      397.43     23.55 o
   6   7   1        4.45        0.00     13.43 o
   7   7   1     1017.05      997.23     35.34 o
   8   7   1       40.06       31.90     17.16 o
   9   7   1       83.09       51.67     17.01 o
  10   7   1        0.78        0.00     15.69 o
  11   7   1       28.01       27.04     16.52 o
  12   7   1       19.43       26.17     18.42 o
  13   7   1        9.94       38.38     21.54 o
  14   7   1      138.39      128.11     20.51 o
  15   7   1      110.07      115.33     21.80 o
  16   7   1      350.84      293.50     33.18 o
   0   8   1       12.24        0.00     15.49 o
   1   8   1       11.74       23.65     12.50 o
   2   8   1      228.30      257.00     16.47 o
   3   8   1      124.25      132.08     15.16 o
   4   8   1      385.31      416.94     24.85 o
   5   8   1       14.30       16.47     15.30 o
   6   8   1      374.69      360.98     24.34 o
   7   8   1      582.51      614.52     29.81 o
   8   8   1      423.48      404.22     26.45 o
   9   8   1      183.79      182.92     22.38 o
  10   8   1      238.78      195.30     20.25 o
  11   8   1       82.92       75.93     18.84 o
  12   8   1        8.25        0.00     17.32 o
  13   8   1       10.33       20.68     18.71 o
  14   8   1        1.44        4.77     18.99 o
  15   8   1       10.19       59.27     20.70 o
   1   9   1      429.96      466.70     21.36 o
   2   9   1      743.03      746.25     31.78 o
   3   9   1       58.43       79.83     16.77 o
   4   9   1      114.23      144.37     19.52 o
   5   9   1       12.36       18.70     16.25 o
   6   9   1      186.82      240.51     21.88 o
   7   9   1       18.02       17.17     16.57 o
   8   9   1      285.72      273.03     24.30 o
   9   9   1      108.18       54.44     19.89 o
  10   9   1      143.01      153.25     22.19 o
  11   9   1      220.54      227.24     26.36 o
  12   9   1      265.75      283.40     25.94 o
  13   9   1       18.30       23.67     19.67 o
   0  10   1      651.02      684.83     41.41 o
   1  10   1        0.92        9.89     15.55 o
   2  10   1     1172.80     1168.04     41.84 o
   3  10   1      271.02      250.21     23.07 o
   4  10   1      241.32      294.08     24.73 o
   5  10   1       96.00      112.13     19.49 o
   6  10   1      115.28      134.70     20.63 o
   7  10   1      160.21      167.83     21.55 o
   8  10   1      128.29      131.95     22.29 o
   9  10   1       66.30       77.43     20.63 o
  10  10   1       13.21       18.10     20.07 o
  11  10   1        6.16        4.21     20.86 o
   1  11   1        0.00        0.00     23.64 o
   2  11   1       13.81       15.98     24.89 o
   3  11   1       70.33       95.45     20.34 o
   4  11   1       35.55       35.28     18.86 o
   5  11   1       22.58       35.70     18.89 o
   6  11   1       29.73       46.26     19.95 o
   7  11   1        3.88       29.82     19.87 o
   0   0   2    10071.43    10722.80    352.77 o
   1   0   2     5537.09     5818.50     49.47 o
   2   0   2     1180.89     1079.28     16.65 o
   3   0   2      684.78      728.47     19.89 o
   4   0   2      365.45      362.01     12.86 o
   5   0   2    10658.86    10838.64     96.55 o
   6   0   2     1238.18     1252.08     24.72 o
   7   0   2     4591.89     4055.61     49.82 o
   8   0   2      544.68      486.63     18.78 o
   9   0   2     2475.80     2274.02     39.88 o
  10   0   2       84.95       80.75     13.13 o
  11   0   2      534.31      510.67     22.69 o
  12   0   2      231.32      209.47     26.67 o
  13   0   2      664.84      646.98     44.39 o
  14   0   2       11.51        0.00     44.02 o
  15   0   2      106.04       92.60     41.13 o
  16   0   2     1629.34     1557.23    152.04 o
  17   0   2        5.20       47.37     45.57 o
  18   0   2       98.18      147.19     43.41 o
  19   0   2       17.88      127.22     47.78 o
  20   0   2       96.19      231.66     48.59 o
   1   1   2     2673.06     2757.58     20.75 o
   2   1   2      343.78      261.04      6.62 o
   3   1   2    16984.08    17851.26    121.28 o
   4   1   2    29597.25    31366.95    158.65 o
   5   1   2    11613.10    11560.25     68.47 o
   6   1   2     2537.27     2217.24     22.80 o
   7   1   2      632.78      636.15     13.21 o
   8   1   2     7531.90     7575.65     54.43 o
   9   1   2      324.82      283.37     11.49 o
  10   1   2      178.44      184.26     11.82 o
  11   1   2      301.19      273.55     14.66 o
  12   1   2      192.09      276.64     19.53 o
  13   1   2      319.79      281.35     20.58 o
  14   1   2       80.39      114.72     22.13 o
  15   1   2      295.61      343.91     37.43 o
  16   1   2      270.60      340.51     37.39 o
  17   1   2      537.03      598.93     51.32 o
  18   1   2        0.63       10.97     25.33 o
  19   1   2      231.72      356.30     40.85 o
  20   1   2       85.33      113.18     31.77 o
   0   2   2     2616.44     2849.25     34.64 o
   1   2   2    35024.50    40601.24    211.59 o
   2   2   2    10468.97    11481.05     67.69 o
   3   2   2       96.66       97.92      7.58 o
   4   2   2     7014.89     7405.12     52.36 o
   5   2   2        0.65        0.00      6.56 o
   6   2   2     1261.82     1076.49     18.52 o
   7   2   2        6.45        6.12      7.78 o
   8   2   2      915.80      919.52     19.59 o
   9   2   2        1.66        0.00      7.66 o
  10   2   2       65.88       76.98     12.58 o
  11   2   2       29.09       13.68     13.94 o
  12   2   2      649.22      575.14     25.64 o
  13   2   2      180.97      177.40     19.47 o
  14   2   2      517.00      514.95     27.28 o
  15   2   2      395.04      405.81     29.87 o
  16   2   2      143.44      146.67     26.43 o
  17   2   2       91.85      103.18     30.00 o
  18   2   2       45.26       69.72     31.05 o
  19   2   2      266.89      345.63     41.65 o
  20   2   2        7.69      115.97     31.78 o
   1   3   2    23306.97    27113.19    145.61 o
   2   3   2    15874.19    18469.60    101.82 o
   3   3   2    12127.16    13075.08     85.82 o
   4   3   2       28.85       21.77      6.91 o
   5   3   2      501.28      552.73     13.09 o
   6   3   2     5061.47     5593.20     51.84 o
   7   3   2     5628.76     5738.39     58.39 o
   8   3   2     2374.99     2315.73     35.60 o
   9   3   2      108.47       98.23     14.93 o
  10   3   2      124.37      171.61     17.29 o
  11   3   2      373.04      389.48     23.15 o
  12   3   2     1279.34     1288.21     37.51 o
  13   3   2     1180.66     1141.38     36.81 o
  14   3   2        1.73       25.62     15.82 o
  15   3   2       81.47       85.72     18.46 o
  16   3   2      259.16      321.48     29.07 o
  17   3   2      737.97      741.88     44.77 o
  18   3   2      151.95      202.07     33.44 o
  19   3   2       24.42       38.41     28.19 o
   0   4   2     1509.65     1637.08     41.37 o
   1   4   2     2267.25     2521.41     29.50 o
   2   4   2      201.65      252.78     10.66 o
   3   4   2     1243.99     1471.29     22.04 o
   4   4   2      766.47      787.57     16.27 o
   5   4   2    29958.33    32849.21    172.30 o
   6   4   2     1857.83     1997.60     29.38 o
   7   4   2     3489.34     3376.05     49.99 o
   8   4   2     1964.47     1935.63     40.87 o
   9   4   2      629.35      582.98     25.96 o
  10   4   2      202.71      206.88     19.60 o
  11   4   2        1.90        7.40     15.29 o
  12   4   2      510.60      517.30     27.62 o
  13   4   2        4.80       11.19     15.44 o
  14   4   2      170.06      148.26     19.49 o
  15   4   2        6.51       40.06     17.25 o
  16   4   2       89.59       96.40     17.98 o
  17   4   2       24.34       22.49     20.68 o
  18   4   2       33.95       49.41     26.08 o
  19   4   2      172.61      259.95     39.20 o
   1   5   2      398.06      398.24     14.16 o
   2   5   2       97.40      131.45     10.06 o
   3   5   2     2336.62     2468.77     31.16 o
   4   5   2       50.73       23.86      9.05 o
   5   5   2     3303.85     3274.74     39.53 o
   6   5   2     1247.87     1197.42     23.57 o
   7   5   2      309.15      314.09     20.12 o
   8   5   2       60.27       86.07     16.34 o
   9   5   2      126.33      121.23     17.15 o
  10   5   2       40.83       42.54     16.62 o
  11   5   2        0.43        0.00     14.26 o
  12   5   2      837.97      793.47     33.33 o
  13   5   2      398.99      360.62     25.08 o
  14   5   2       47.01       30.62     17.74 o
  15   5   2        0.05        0.68     16.51 o
  16   5   2       42.05       71.91     19.05 o
  17   5   2      111.42      162.96     22.85 o
  18   5   2       22.46       47.10     27.99 o
   0   6   2      221.57      270.73     19.39 o
   1   6   2     1366.01     1605.56     28.61 o
   2   6   2      214.96      229.79     13.46 o
   3   6   2     1127.35     1248.66     25.33 o
   4   6   2      307.14      311.19     14.48 o
   5   6   2      479.76      455.27     17.86 o
   6   6   2      714.85      726.86     28.57 o
   7   6   2        8.73        0.00     13.00 o
   8   6   2       21.01       29.30     15.12 o
   9   6   2       28.75       47.44     16.24 o
  10   6   2        4.46        0.00     14.93 o
  11   6   2      372.68      391.66     25.58 o
  12   6   2       49.99       27.63     17.05 o
  13   6   2      403.40      375.01     27.40 o
  14   6   2       41.78       34.02     18.05 o
  15   6   2      106.39      113.74     19.79 o
  16   6   2      145.85      150.46     22.27 o
  17   6   2       34.18       56.93     19.86 o
   1   7   2     1707.33     1845.41     33.57 o
   2   7   2      229.18      244.69     15.31 o
   3   7   2      345.58      362.21     16.91 o
   4   7   2      125.10      116.49     14.83 o
   5   7   2      490.30      503.34     25.57 o
   6   7   2      931.46      956.26     33.87 o
   7   7   2      141.50      145.72     23.09 o
   8   7   2      447.97      371.08     25.39 o
   9   7   2       36.93       18.54     15.79 o
  10   7   2       55.22       44.99     17.04 o
  11   7   2      126.84      119.39     19.30 o
  12   7   2       33.60       25.73     16.14 o
  13   7   2      193.68      221.65     22.92 o
  14   7   2        5.54        0.00     15.91 o
  15   7   2       89.07       65.80     20.31 o
  16   7   2        3.24        0.00     22.78 o
   0   8   2      322.98      357.25     28.46 o
   1   8   2      808.16      826.87     24.97 o
   2   8   2      167.04      177.09     15.06 o
   3   8   2      318.26      280.46     18.09 o
   4   8   2      363.92      341.86     23.90 o
   5   8   2      176.40      159.28     19.50 o
   6   8   2       85.08       98.94     17.42 o
   7   8   2      264.75      281.39     22.74 o
   8   8   2      262.82      283.04     23.32 o
   9   8   2      357.06      358.31     25.62 o
  10   8   2       20.68        0.00     16.48 o
  11   8   2       73.00       98.62     19.77 o
  12   8   2       20.62       28.36     17.46 o
  13   8   2        0.25       11.20     18.32 o
  14   8   2      254.11      189.70     28.57 o
  15   8   2       37.28       50.60     21.38 o
   1   9   2       93.18      124.38     15.37 o
   2   9   2      123.03      135.95     16.76 o
   3   9   2       96.51      117.24     19.65 o
   4   9   2       88.24       94.49     17.56 o
   5   9   2      158.53      158.48     19.08 o
   6   9   2       23.51       18.33     18.44 o
   7   9   2        8.91        0.00     15.73 o
   8   9   2        1.01        4.19     18.74 o
   9   9   2       35.76       32.34     20.26 o
  10   9   2       10.44        0.00     18.78 o
  11   9   2       12.56       27.99     22.64 o
  12   9   2        8.22        0.00     27.17 o
  13   9   2       81.52      122.55     23.19 o
   0  10   2      149.04      183.08     30.76 o
   1  10   2      112.77      110.12     17.07 o
   2  10   2        0.32       46.56     16.23 o
   3  10   2       32.39       11.08     21.41 o
   4  10   2      226.94      248.61     22.63 o
   5  10   2        3.73       13.95     24.99 o
   6  10   2       19.72       34.37     16.89 o
   7  10   2       11.44       78.89     19.67 o
   8  10   2        5.55       39.93     19.23 o
   9  10   2      138.83      103.77     22.64 o
  10  10   2       30.55       54.41     21.33 o
   1  11   2      150.83      176.08     32.02 o
   2  11   2        4.00        4.79     17.39 o
   3  11   2       84.26      163.56     22.55 o
   4  11   2        7.08       34.93     19.15 o
   5  11   2        2.51        0.58     18.66 o
   6  11   2        9.17       14.76     19.21 o
   7  11   2        0.03        6.41     22.10 o
   1   1   3     6952.05     7182.63     46.64 o
   2   1   3        2.42        0.19      4.59 o
   3   1   3     7537.40     7380.04     45.07 o
   4   1   3      773.26      705.40     12.08 o
   5   1   3     3270.62     3051.07     26.91 o
   6   1   3       76.61       69.02      7.11 o
   7   1   3      293.30      279.15     10.02 o
   8   1   3     4972.08     5027.25     42.26 o
   9   1   3     1619.85     1739.42     24.36 o
  10   1   3       72.95       65.18      9.34 o
  11   1   3      193.10      169.36     13.55 o
  12   1   3       87.51       86.69     14.71 o
  13   1   3     1150.12     1063.74     33.02 o
  14   1   3      926.73      928.59     39.23 o
  15   1   3      694.09      718.94     40.99 o
  16   1   3       67.89       96.92     28.07 o
  17   1   3       24.10        0.60     26.98 o
  18   1   3        6.02       36.43     34.06 o
  19   1   3      129.40      162.33     33.22 o
  20   1   3        5.10       59.67     30.29 o
   0   2   3      314.25      393.93     13.86 o
   1   2   3      215.29      218.36      7.91 o
   2   2   3     5949.12     6693.85     46.09 o
   3   2   3    10484.97    11259.31     65.55 o
   4   2   3      784.32      668.41     11.93 o
   5   2   3      693.38      747.69     17.85 o
   6   2   3      671.35      687.23     13.78 o
   7   2   3     3186.66     3209.85     36.36 o
   8   2   3     2124.56     2262.23     27.99 o
   9   2   3       21.19       19.13      8.30 o
  10   2   3      804.47      715.58     23.02 o
  11   2   3      386.75      398.27     22.27 o
  12   2   3       34.76       22.20     15.34 o
  13   2   3      862.95      887.34     32.38 o
  14   2   3      605.56      572.62     27.95 o
  15   2   3        3.60        0.00     18.40 o
  16   2   3       16.49        0.00     21.64 o
  17   2   3      119.01      144.70     33.41 o
  18   2   3      186.44      259.69     35.47 o
  19   2   3       45.93       51.89     38.48 o
  20   2   3       85.29      155.78     32.58 o
   1   3   3     1338.07     1275.50     18.63 o
   2   3   3     4036.42     4351.62     36.50 o
   3   3   3     6577.72     6836.38     54.29 o
   4   3   3     3039.63     3191.06     29.76 o
   5   3   3    13890.61    15214.06     94.70 o
   6   3   3      429.58      427.02     12.27 o
   7   3   3       21.97       19.52      8.79 o
   8   3   3      152.58      106.53     10.87 o
   9   3   3       18.78       29.36     11.22 o
  10   3   3      337.76      372.85     21.63 o
  11   3   3     1285.30     1113.52     34.10 o
  12   3   3      189.43      181.07     20.69 o
  13   3   3       40.92       21.72     17.35 o
  14   3   3      113.39      103.58     17.36 o
  15   3   3      759.44      762.79     31.96 o
  16   3   3       46.19       85.79     26.62 o
  17   3   3      355.04      362.82     34.44 o
  18   3   3        1.45       47.94     28.47 o
  19   3   3       10.09       56.50     30.70 o
   0   4   3      229.27      237.17     15.14 o
   1   4   3     1406.84     1480.39     22.98 o
   2   4   3       90.97      109.18      8.67 o
   3   4   3      195.29      244.61     10.50 o
   4   4   3      809.18      690.40     15.61 o
   5   4   3      476.17      350.95     16.59 o
   6   4   3     1351.70     1391.24     22.98 o
   7   4   3       14.21        0.00      8.95 o
   8   4   3       83.13       79.87     14.71 o
   9   4   3      880.55      783.77     28.47 o
  10   4   3      232.92      220.79     19.73 o
  11   4   3     1039.96     1043.30     34.46 o
  12   4   3       61.42       50.43     16.97 o
  13   4   3        0.53        1.84     15.74 o
  14   4   3      216.93      262.13     21.98 o
  15   4   3      751.35      736.72     31.10 o
  16   4   3        0.08        0.00     17.50 o
  17   4   3        1.06       11.48     21.85 o
  18   4   3        0.17       16.14     23.39 o
  19   4   3        3.73       20.74     48.70 o
   1   5   3      271.99      335.74     13.53 o
   2   5   3      152.63      180.19     11.04 o
   3   5   3      248.12      279.10     12.71 o
   4   5   3     7357.19     8074.30     63.98 o
   5   5   3     4410.88     4545.35     44.35 o
   6   5   3      104.70       78.61     10.68 o
   7   5   3      561.62      582.03     24.70 o
   8   5   3     1305.52     1246.37     35.54 o
   9   5   3       64.60       28.17     14.32 o
  10   5   3     5954.87     5458.40     78.83 o
  11   5   3      209.22      203.95     21.00 o
  12   5   3       41.46       36.32     19.23 o
  13   5   3      136.79      160.09     20.43 o
  14   5   3      221.54      269.34     23.56 o
  15   5   3      296.91      313.27     25.00 o
  16   5   3       21.52       33.07     17.72 o
  17   5   3      133.75      186.32     23.70 o
  18   5   3        0.04       56.06     29.46 o
   0   6   3      403.50      443.09     23.27 o
   1   6   3       84.74       95.91     10.96 o
   2   6   3      547.77      611.61     18.82 o
   3   6   3     1556.99     1572.55     28.22 o
   4   6   3      832.57      864.03     21.30 o
   5   6   3      291.81      324.39     15.92 o
   6   6   3      739.18      763.03     28.92 o
   7   6   3     2169.67     2075.90     46.67 o
   8   6   3      801.38      745.83     30.16 o
   9   6   3      217.39      244.56     24.21 o
  10   6   3      133.57      104.64     18.43 o
  11   6   3      438.88      514.20     28.15 o
  12   6   3        3.27        0.00     15.37 o
  13   6   3       10.21       26.73     17.89 o
  14   6   3      697.49      687.92     33.51 o
  15   6   3       86.72       56.41     19.72 o
  16   6   3        1.63       26.49     18.58 o
  17   6   3       53.88      101.13     23.36 o
   1   7   3        7.92        0.00     10.64 o
   2   7   3        7.92       17.63     10.76 o
   3   7   3        4.63       18.93     10.95 o
   4   7   3      460.68      475.26     19.62 o
   5   7   3      186.63      186.89     19.13 o
   6   7   3      475.69      432.10     24.97 o
   7   7   3     2278.54     2197.52     50.64 o
   8   7   3     1833.40     1688.31     45.87 o
   9   7   3      458.63      452.51     27.21 o
  10   7   3      269.19      210.54     21.28 o
  11   7   3       17.37       17.56     15.32 o
  12   7   3       34.23       25.43     17.21 o
  13   7   3       32.81       70.32     22.19 o
  14   7   3      127.46      118.77     21.14 o
  15   7   3        6.67       43.67     27.89 o
  16   7   3        0.99       12.86     22.25 o
   0   8   3      303.05      300.22     25.43 o
   1   8   3        0.07        8.27     12.68 o
   2   8   3       10.74       17.12     11.95 o
   3   8   3      144.83      149.12     15.00 o
   4   8   3       15.80       14.64     15.45 o
   5   8   3       69.49       79.56     16.82 o
   6   8   3       79.78       60.35     16.33 o
   7   8   3       94.74       90.71     17.99 o
   8   8   3        4.15       37.30     16.73 o
   9   8   3      151.93      120.37     21.08 o
  10   8   3       87.55       55.98     17.63 o
  11   8   3        3.50        3.22     27.16 o
  12   8   3       18.50       43.38     21.43 o
  13   8   3        0.56        0.00     18.40 o
  14   8   3        7.03        0.00     20.36 o
   1   9   3     1284.44     1366.42     34.88 o
   2   9   3       23.25       18.48     13.86 o
   3   9   3      119.64      148.92     18.57 o
   4   9   3       19.78       12.62     15.94 o
   5   9   3        2.79       21.03     16.13 o
   6   9   3       34.86        9.49     16.33 o
   7   9   3       56.79       30.59     17.60 o
   8   9   3       92.21      101.36     22.21 o
   9   9   3       49.74       45.56     18.49 o
  10   9   3        3.65       25.47     17.90 o
  11   9   3      283.34      243.83     26.79 o
  12   9   3        0.20       30.79     19.63 o
  13   9   3      124.09      121.86     23.82 o
   0  10   3       21.30       54.88     22.10 o
   1  10   3        2.94       26.55     19.62 o
   2  10   3        9.56       34.10     16.82 o
   3  10   3      186.28      226.49     21.98 o
   4  10   3        8.01       25.98     17.24 o
   5  10   3      318.32      361.23     26.18 o
   6  10   3       60.74       39.85     17.78 o
   7  10   3      128.79      154.79     22.17 o
   8  10   3       48.02       58.05     19.92 o
   9  10   3       17.95        0.00     18.59 o
  10  10   3       36.96       11.70     20.61 o
   1  11   3        3.42       19.66     30.35 o
   2  11   3       41.90       35.39     20.26 o
   3  11   3      105.32      141.25     28.07 o
   4  11   3        4.04       26.77     20.00 o
   5  11   3       21.50       20.15     21.41 o
   6  11   3       61.59       13.34     22.23 o
   7  11   3        2.49       42.94     27.53 o
   0   0   4    11111.51    11073.50    117.82 o
   1   0   4     2947.72     2828.91     32.77 o
   2   0   4        0.98        0.00      7.60 o
   3   0   4    17466.29    17849.96    154.69 o
   4   0   4     3754.94     3476.90     40.91 o
   5   0   4       68.05       59.75      9.96 o
   6   0   4     1919.45     1874.14     32.03 o
   7   0   4     8695.38     8988.89     86.58 o
   8   0   4      139.54      147.77     14.24 o
   9   0   4     1349.18     1318.09     31.33 o
  10   0   4     3759.05     4198.98     81.04 o
  11   0   4      123.66      129.82     16.69 o
  12   0   4      422.69      484.49     26.82 o
  13   0   4        9.22        5.15     25.68 o
  14   0   4      838.92      853.28     70.61 o
  15   0   4     1870.48     1764.34     97.85 o
  16   0   4      108.75       93.16     39.96 o
  17   0   4        8.88       75.95     75.57 o
  18   0   4        0.88        0.05     35.31 o
  19   0   4      143.12      113.90     57.48 o
  20   0   4        0.17        0.00     39.19 o
   1   1   4     9674.99    10222.23     62.95 o
   2   1   4        1.40        0.00      5.79 o
   3   1   4     3131.55     3111.30     26.21 o
   4   1   4     7018.47     6749.86     45.03 o
   5   1   4      537.52      524.70     11.81 o
   6   1   4     5555.86     5490.52     45.17 o
   7   1   4        3.27        0.00      6.57 o
   8   1   4     6394.72     6267.93     49.70 o
   9   1   4      777.48      809.10     19.27 o
  10   1   4     1009.87      974.80     20.06 o
  11   1   4       45.11       27.79     12.89 o
  12   1   4     1581.35     1696.57     43.41 o
  13   1   4       24.50       12.36     15.07 o
  14   1   4      296.18      262.51     29.30 o
  15   1   4      363.93      408.71     34.80 o
  16   1   4       81.81       86.01     42.24 o
  17   1   4      106.52       73.31     28.55 o
  18   1   4      219.10      229.33     47.48 o
  19   1   4      134.04      137.38     52.59 o
  20   1   4       35.79      101.02     31.09 o
   0   2   4     1357.83     1364.69     24.11 o
   1   2   4       51.52       44.69      6.55 o
   2   2   4    16325.73    17500.50    109.90 o
   3   2   4      292.46      264.63      9.18 o
   4   2   4      292.57      298.99      9.57 o
   5   2   4     2475.33     2507.26     25.18 o
   6   2   4     1137.05     1261.33     17.76 o
   7   2   4     1291.28     1324.39     18.90 o
   8   2   4     1657.39     1791.00     25.59 o
   9   2   4      909.81      867.02     17.81 o
  10   2   4        3.88       12.43     12.09 o
  11   2   4     1290.26     1244.87     33.96 o
  12   2   4      168.54      158.22     18.08 o
  13   2   4       43.79       40.02     16.38 o
  14   2   4      185.21      192.62     20.97 o
  15   2   4       29.35       36.05     20.24 o
  16   2   4       54.80      103.57     24.30 o
  17   2   4       72.38       45.78     24.99 o
  18   2   4       86.53      130.65     45.25 o
  19   2   4      162.48      131.64     30.66 o
   1   3   4        5.42        1.30      6.11 o
   2   3   4        1.45        0.68      6.37 o
   3   3   4      479.25      450.89     11.98 o
   4   3   4       43.77       61.15      7.42 o
   5   3   4      698.52      738.58     14.51 o
   6   3   4     2082.80     1978.11     26.16 o
   7   3   4     3359.13     3496.79     36.37 o
   8   3   4      933.83      767.90     19.53 o
   9   3   4      263.83      279.05     16.26 o
  10   3   4      186.12      132.49     17.08 o
  11   3   4      367.65      382.97     21.70 o
  12   3   4     4106.28     3830.19     63.70 o
  13   3   4        0.99        0.00     14.58 o
  14   3   4      116.46      123.16     18.49 o
  15   3   4      162.59      136.43     19.50 o
  16   3   4      114.59       63.76     21.56 o
  17   3   4        0.09       26.73     23.34 o
  18   3   4       13.41       69.99     27.17 o
  19   3   4       21.00       80.21     28.97 o
   0   4   4    11483.34    12202.33    136.59 o
   1   4   4      591.61      635.21     15.49 o
   2   4   4     7202.64     7926.62     61.90 o
   3   4   4       91.27      108.55      8.78 o
   4   4   4     5446.75     5578.98     47.34 o
   5   4   4     2590.40     2766.59     32.19 o
   6   4   4      101.05      118.72     10.01 o
   7   4   4        6.21        0.00      9.00 o
   8   4   4     2297.11     2294.43     44.86 o
   9   4   4      117.90       82.29     15.87 o
  10   4   4      795.16      728.93     28.95 o
  11   4   4     2156.02     2045.97     47.09 o
  12   4   4      875.29      863.83     33.05 o
  13   4   4      226.61      212.11     19.92 o
  14   4   4       15.44       41.04     16.53 o
  15   4   4        0.03        0.00     18.37 o
  16   4   4      787.12      846.86     36.02 o
  17   4   4       48.23       45.54     21.37 o
  18   4   4      388.71      471.96     39.83 o
  19   4   4        2.08        3.03     28.69 o
   1   5   4      892.10      942.49     20.34 o
   2   5   4       56.31       70.74      9.20 o
   3   5   4      133.01      148.92     10.68 o
   4   5   4      805.62      890.87     19.74 o
   5   5   4       69.83       56.73      9.11 o
   6   5   4      905.33      838.86     20.99 o
   7   5   4      237.58      273.88     19.60 o
   8   5   4     1303.79     1209.69     34.98 o
   9   5   4       44.95       45.71     15.22 o
  10   5   4      249.73      218.86     21.43 o
  11   5   4     1381.86     1317.47     40.60 o
  12   5   4      846.54      788.55     32.99 o
  13   5   4       59.94       85.60     17.61 o
  14   5   4      189.84      177.82     20.77 o
  15   5   4       67.29       54.81     17.80 o
  16   5   4        0.58        2.14     18.61 o
  17   5   4        1.28        4.23     18.01 o
  18   5   4        9.77       41.14     24.96 o
   0   6   4      473.82      467.44     24.25 o
   1   6   4      616.95      689.88     19.74 o
   2   6   4       15.03       14.57      9.65 o
   3   6   4      961.26      977.32     22.73 o
   4   6   4      189.01      222.33     13.29 o
   5   6   4      383.81      365.73     16.71 o
   6   6   4      101.50       82.98     15.31 o
   7   6   4     1877.07     1722.55     42.61 o
   8   6   4      202.91      163.89     19.02 o
   9   6   4      151.53      159.81     18.74 o
  10   6   4      219.68      208.24     21.06 o
  11   6   4        8.87       22.89     15.76 o
  12   6   4        0.05        0.00     15.18 o
  13   6   4      363.47      345.04     25.93 o
  14   6   4       16.96       39.55     18.12 o
  15   6   4        2.94        0.00     15.29 o
  16   6   4        0.01       25.96     19.16 o
  17   6   4        1.32        0.00     18.76 o
   1   7   4       80.48       88.41     12.44 o
   2   7   4       52.77       44.47     11.77 o
   3   7   4       52.88       50.69     12.02 o
   4   7   4      304.18      296.76     16.96 o
   5   7   4        0.14       13.80     14.60 o
   6   7   4     1188.42     1160.05     37.57 o
   7   7   4      250.24      250.72     21.45 o
   8   7   4      820.43      832.51     33.97 o
   9   7   4        0.68       13.17     14.90 o
  10   7   4      224.67      175.80     20.76 o
  11   7   4      120.10       56.51     16.82 o
  12   7   4      286.39      278.79     36.38 o
  13   7   4        0.50        0.00     16.11 o
  14   7   4       23.07       52.72     19.94 o
  15   7   4       50.06       38.28     20.60 o
  16   7   4        7.53       13.06     19.58 o
   0   8   4     1304.31     1311.90     43.30 o
   1   8   4        3.49       19.14     12.24 o
   2   8   4     1080.29     1154.78     28.86 o
   3   8   4      138.99      155.90     15.31 o
   4   8   4       40.94       29.71     15.10 o
   5   8   4        2.02        0.00     15.13 o
   6   8   4        1.70        4.39     14.78 o
   7   8   4      242.85      229.55     21.99 o
   8   8   4       41.46       18.41     17.97 o
   9   8   4      460.17      364.83     25.49 o
  10   8   4      165.10      139.54     24.46 o
  11   8   4        1.20       26.67     17.10 o
  12   8   4       69.15       30.56     21.55 o
  13   8   4       30.33        7.20     18.12 o
  14   8   4      109.28      121.97     22.11 o
   1   9   4        0.01       35.52     13.81 o
   2   9   4      125.09      122.60     15.48 o
   3   9   4       19.64       20.52     14.36 o
   4   9   4       10.31       20.74     24.58 o
   5   9   4      215.99      220.09     20.88 o
   6   9   4       20.96       24.86     15.91 o
   7   9   4        0.32        0.00     20.29 o
   8   9   4      267.54      224.52     23.05 o
   9   9   4        1.10       16.24     17.86 o
  10   9   4      353.74      289.06     25.54 o
  11   9   4      155.78      142.08     22.68 o
  12   9   4        3.94        0.00     24.72 o
  13   9   4       31.18       72.90     27.42 o
   0  10   4      218.99      250.19     28.37 o
   1  10   4       21.65       13.70     15.04 o
   2  10   4       30.76       40.39     17.29 o
   3  10   4        8.13       10.55     19.40 o
   4  10   4      102.57      143.69     25.99 o
   5  10   4      130.62      142.05     22.63 o
   6  10   4       79.74       97.83     21.91 o
   7  10   4        7.22        0.00     18.60 o
   8  10   4       81.10       71.10     28.94 o
   9  10   4       11.39        2.20     21.97 o
  10  10   4       12.98       12.93     22.12 o
   1  11   4       17.60       16.95     27.70 o
   2  11   4       79.39      104.70     37.76 o
   3  11   4       86.73       76.89     21.39 o
   4  11   4      408.73      487.69     33.48 o
   5  11   4        0.08       31.85     21.91 o
   6  11   4      166.57      167.53     33.83 o
   7  11   4       13.63       42.77     22.73 o
   1   1   5     2205.16     2180.60     24.03 o
   2   1   5     4116.27     4106.51     31.31 o
   3   1   5     3093.94     3023.93     27.87 o
   4   1   5     2743.34     2653.76     25.85 o
   5   1   5      215.12      230.34      9.50 o
   6   1   5        8.21        0.00      6.51 o
   7   1   5       64.22       56.93      8.01 o
   8   1   5       26.43       51.05      8.77 o
   9   1   5     2250.24     2158.76     28.43 o
  10   1   5     4493.11     4524.54     44.51 o
  11   1   5       17.03        0.00     11.49 o
  12   1   5      161.61      162.33     16.71 o
  13   1   5        2.51        0.09     17.19 o
  14   1   5       60.85       46.85     29.08 o
  15   1   5      645.49      619.44     41.65 o
  16   1   5        3.35       72.31     27.61 o
  17   1   5       39.74       10.03     27.29 o
  18   1   5       12.84       32.26     27.82 o
  19   1   5        0.75       38.77     27.95 o
  20   1   5       16.01       52.56     30.26 o
   0   2   5    18819.26    20272.78    151.45 o
   1   2   5     3142.18     3172.24     27.79 o
   2   2   5     2984.71     3081.78     27.89 o
   3   2   5     4957.27     5256.63     39.74 o
   4   2   5      568.83      525.48     12.24 o
   5   2   5     2857.37     2914.66     28.89 o
   6   2   5      159.66      141.35      8.51 o
   7   2   5       62.67       94.21      8.22 o
   8   2   5     4157.15     4578.34     41.09 o
   9   2   5      502.65      450.47     13.62 o
  10   2   5     1225.80     1183.59     30.76 o
  11   2   5      438.35      379.48     20.27 o
  12   2   5      593.43      591.44     26.75 o
  13   2   5      478.03      470.17     25.68 o
  14   2   5      186.16      181.96     19.97 o
  15   2   5       76.09       62.30     20.45 o
  16   2   5      241.26      344.55     33.57 o
  17   2   5       93.13       96.27     30.24 o
  18   2   5       33.32       26.79     27.54 o
  19   2   5        5.57       25.75     27.24 o
   1   3   5    10734.89    11504.86     72.42 o
   2   3   5      767.46      729.73     14.98 o
   3   3   5     3456.08     3544.13     36.64 o
   4   3   5      340.42      363.74     11.44 o
   5   3   5      491.71      568.77     13.92 o
   6   3   5      237.70      211.75      9.88 o
   7   3   5      804.40      815.70     18.07 o
   8   3   5      369.86      265.75     13.99 o
   9   3   5      114.10      134.53     14.60 o
  10   3   5      218.88      226.51     18.54 o
  11   3   5      868.96      773.21     29.92 o
  12   3   5       40.80       45.38     17.21 o
  13   3   5      448.31      455.57     25.58 o
  14   3   5      463.96      482.36     26.28 o
  15   3   5        3.30       16.80     15.31 o
  16   3   5       14.77       26.21     20.61 o
  17   3   5        1.47        0.00     20.25 o
  18   3   5       97.34      146.27     31.05 o
  19   3   5        1.74       59.49     29.11 o
   0   4   5      284.37      252.49     15.76 o
   1   4   5       94.53       92.51      8.49 o
   2   4   5     1259.25     1298.24     21.62 o
   3   4   5      210.28      213.74     10.81 o
   4   4   5     2138.55     2319.48     30.75 o
   5   4   5       83.28       65.49      8.81 o
   6   4   5      980.03     1022.89     18.94 o
   7   4   5      463.65      439.63     15.04 o
   8   4   5        0.79        2.88     11.62 o
   9   4   5      168.40      194.70     19.00 o
  10   4   5       81.94      103.50     16.66 o
  11   4   5      854.55      869.84     32.52 o
  12   4   5      226.81      193.57     20.69 o
  13   4   5       15.42        0.00     15.10 o
  14   4   5      157.21      155.84     26.42 o
  15   4   5       21.99       35.71     17.14 o
  16   4   5        2.54        3.03     17.54 o
  17   4   5        6.71       14.45     23.50 o
  18   4   5        2.68       50.89     36.35 o
   1   5   5      465.30      527.37     16.09 o
   2   5   5      322.73      355.27     13.92 o
   3   5   5      495.11      547.38     16.27 o
   4   5   5       29.89       37.54      8.65 o
   5   5   5        0.34        0.00      8.37 o
   6   5   5     2012.41     2003.36     31.78 o
   7   5   5        0.05        2.76     13.32 o
   8   5   5      659.01      603.69     33.27 o
   9   5   5      472.02      478.04     25.24 o
  10   5   5     1626.03     1548.16     42.46 o
  11   5   5      640.40      611.19     29.48 o
  12   5   5      307.51      272.81     21.05 o
  13   5   5      132.97      156.91     20.01 o
  14   5   5      214.72      183.40     21.36 o
  15   5   5      133.75      192.92     22.46 o
  16   5   5        3.68        4.63     23.90 o
  17   5   5       39.70      102.77     23.90 o
  18   5   5       18.78       46.75     23.27 o
   0   6   5     5374.25     5666.98     80.29 o
   1   6   5        2.08        0.06      9.39 o
   2   6   5     3694.38     3968.39     46.18 o
   3   6   5      486.46      493.22     17.42 o
   4   6   5     1284.02     1289.28     25.91 o
   5   6   5      543.76      510.81     18.71 o
   6   6   5     1593.68     1590.10     40.11 o
   7   6   5      320.92      327.69     22.26 o
   8   6   5     1235.57     1127.92     36.28 o
   9   6   5     2101.57     2003.12     54.80 o
  10   6   5      124.60       77.54     17.68 o
  11   6   5        1.73        0.00     15.24 o
  12   6   5      221.01      261.22     27.31 o
  13   6   5      259.66      298.04     32.49 o
  14   6   5      140.08      117.00     19.95 o
  15   6   5       23.62       39.82     18.76 o
  16   6   5       83.76      118.20     20.10 o
  17   6   5        0.50        5.40     18.11 o
   1   7   5      400.81      411.98     18.41 o
   2   7   5       15.34       15.23     10.80 o
   3   7   5      248.65      254.45     16.18 o
   4   7   5      382.35      341.50     19.52 o
   5   7   5        9.10        0.00     14.00 o
   6   7   5      214.92      237.55     21.39 o
   7   7   5       71.63       77.70     25.03 o
   8   7   5        0.98        0.00     15.49 o
   9   7   5     1750.24     1589.24     45.33 o
  10   7   5      241.71      240.72     22.00 o
  11   7   5      360.64      315.76     27.05 o
  12   7   5       24.76       21.79     16.95 o
  13   7   5      418.20      343.77     28.94 o
  14   7   5        4.31        0.00     17.01 o
  15   7   5       90.73       95.83     21.90 o
  16   7   5       61.55       74.14     21.63 o
   0   8   5      695.77      677.25     42.43 o
   1   8   5       43.62       45.14     12.83 o
   2   8   5      422.99      447.10     20.23 o
   3   8   5        3.70       11.88     12.19 o
   4   8   5       56.10       65.97     17.01 o
   5   8   5      169.40      134.57     18.42 o
   6   8   5      393.74      393.08     25.25 o
   7   8   5     1404.63     1316.87     42.21 o
   8   8   5        4.24        4.44     15.80 o
   9   8   5       76.52       85.78     17.52 o
  10   8   5       34.23       32.95     19.92 o
  11   8   5       42.12       37.20     22.30 o
  12   8   5       58.83       40.50     18.88 o
  13   8   5       90.49       39.29     18.78 o
  14   8   5        3.41        0.00     23.10 o
   1   9   5       26.28       45.81     13.94 o
   2   9   5        0.50       14.80     12.73 o
   3   9   5      757.55      777.47     30.93 o
   4   9   5       21.59        7.06     15.65 o
   5   9   5      233.53      257.32     21.92 o
   6   9   5       43.87       66.07     18.02 o
   7   9   5       22.41        0.00     17.16 o
   8   9   5       25.67        0.00     17.71 o
   9   9   5        0.91        0.00     17.71 o
  10   9   5      206.02      208.27     25.51 o
  11   9   5        5.11        5.40     28.70 o
  12   9   5       69.24       79.98     30.34 o
   0  10   5       45.15       87.88     26.77 o
   1  10   5       26.00       23.92     18.13 o
   2  10   5        8.19        0.00     21.26 o
   3  10   5       89.11       83.16     21.14 o
   4  10   5        0.42        0.00     18.22 o
   5  10   5      119.07      116.47     26.23 o
   6  10   5        1.67        9.74     20.01 o
   7  10   5        9.75        0.00     22.80 o
   8  10   5       49.58       47.76     21.15 o
   9  10   5      662.06      574.16     37.46 o
  10  10   5        5.33       15.30     23.65 o
   1  11   5        0.01        6.72     25.02 o
   2  11   5       22.96       86.61     31.09 o
   3  11   5        9.20       19.09     24.76 o
   4  11   5       32.13       22.68     23.35 o
   5  11   5        1.56       10.78     23.93 o
   6  11   5       10.38       20.75     22.12 o
   0   0   6    10576.90    10505.04    164.47 o
   1   0   6     3561.01     3513.49     39.64 o
   2   0   6     1232.07     1113.72     21.95 o
   3   0   6      117.36       84.14     10.82 o
   4   0   6    10087.08    10008.78     88.72 o
   5   0   6     3557.70     3368.96     44.87 o
   6   0   6     3319.50     3674.74     49.25 o
   7   0   6      436.17      444.72     19.14 o
   8   0   6     4736.94     4903.26     63.23 o
   9   0   6     1725.83     1699.37     43.60 o
  10   0   6     2541.54     2550.07     47.33 o
  11   0   6     1333.85     1233.56     34.52 o
  12   0   6      843.39      857.89     35.14 o
  13   0   6     2793.28     2557.36     83.99 o
  14   0   6      266.48      323.53     39.91 o
  15   0   6      294.36      251.92     77.25 o
  16   0   6       41.81       14.60     35.04 o
  17   0   6        0.27       36.36    106.25 o
  18   0   6      126.04       84.65     43.11 o
  19   0   6        0.55       41.24     79.85 o
  20   0   6       13.77      145.12     49.40 o
   1   1   6     2023.15     2105.64     24.79 o
   2   1   6     5032.70     4887.56     37.65 o
   3   1   6      941.92     1050.93     16.01 o
   4   1   6     7802.89     8098.91     54.44 o
   5   1   6      683.29      618.34     13.70 o
   6   1   6     2532.66     2599.26     28.79 o
   7   1   6     4104.66     4254.45     39.48 o
   8   1   6        3.77        0.00      7.95 o
   9   1   6      145.89      158.22     11.11 o
  10   1   6     2262.03     2369.15     32.83 o
  11   1   6        9.49       18.95     12.08 o
  12   1   6       44.75       43.24     14.49 o
  13   1   6      905.08      862.37     33.91 o
  14   1   6      241.53      277.62     30.26 o
  15   1   6      195.08      185.76     36.10 o
  16   1   6        3.28       10.79     26.92 o
  17   1   6       96.93      134.17     31.09 o
  18   1   6       30.31       71.05     28.57 o
  19   1   6        1.08       44.40     28.49 o
   0   2   6     1447.83     1368.36     24.58 o
   1   2   6       56.85       49.81      6.55 o
   2   2   6      908.78      882.86     14.91 o
   3   2   6     1135.18     1118.05     17.17 o
   4   2   6     2616.86     2509.16     26.92 o
   5   2   6     3837.25     3756.26     34.81 o
   6   2   6       62.49       45.14      7.79 o
   7   2   6     2080.35     1939.74     28.04 o
   8   2   6      594.35      650.02     15.92 o
   9   2   6       13.70       24.70      8.70 o
  10   2   6      694.74      628.34     23.26 o
  11   2   6       54.93       47.82     14.23 o
  12   2   6      279.02      304.64     21.72 o
  13   2   6       38.90       66.35     17.18 o
  14   2   6       15.86       42.87     17.45 o
  15   2   6       21.93       39.06     22.74 o
  16   2   6       20.90       26.03     41.41 o
  17   2   6       10.90        0.00     27.33 o
  18   2   6       88.53      116.16     31.92 o
  19   2   6        8.28       29.81     26.77 o
   1   3   6     1843.94     1722.65     22.57 o
   2   3   6        8.26        9.38      6.60 o
   3   3   6     1363.88     1302.27     20.10 o
   4   3   6      534.17      521.32     13.66 o
   5   3   6      931.93     1039.88     18.63 o
   6   3   6     1220.25     1230.76     20.44 o
   7   3   6        0.45        0.66      7.11 o
   8   3   6      158.53      186.69     11.53 o
   9   3   6      353.83      423.25     20.15 o
  10   3   6      467.72      459.50     23.49 o
  11   3   6      760.96      705.65     28.74 o
  12   3   6      246.03      256.69     21.46 o
  13   3   6     1179.88     1164.60     37.15 o
  14   3   6      141.04      132.39     18.41 o
  15   3   6      216.15      275.15     22.44 o
  16   3   6       78.99       62.24     22.01 o
  17   3   6      246.70      255.35     32.72 o
  18   3   6        0.06       90.93     29.85 o
  19   3   6      137.61      188.35     35.50 o
   0   4   6      189.86      161.03     13.91 o
   1   4   6      378.67      369.87     12.90 o
   2   4   6     1003.94     1135.30     20.55 o
   3   4   6     5194.37     5096.62     53.28 o
   4   4   6      979.79     1006.66     21.84 o
   5   4   6     2959.70     2993.75     34.12 o
   6   4   6      949.02      962.62     19.25 o
   7   4   6     4313.91     4094.86     47.26 o
   8   4   6        3.15        5.65     12.19 o
   9   4   6     1897.99     1865.80     42.54 o
  10   4   6     1135.37     1124.92     35.05 o
  11   4   6      891.90      875.75     32.95 o
  12   4   6      301.03      372.80     24.64 o
  13   4   6      433.76      505.62     27.58 o
  14   4   6      216.47      193.26     21.01 o
  15   4   6        3.18       38.82     16.62 o
  16   4   6       49.12       46.59     17.38 o
  17   4   6        2.52       23.65     22.79 o
  18   4   6       66.12      121.22     27.67 o
   1   5   6       15.92       23.75      8.39 o
   2   5   6      606.21      661.61     17.93 o
   3   5   6       12.16        0.00      7.75 o
   4   5   6      135.06      167.82     10.97 o
   5   5   6       14.43        0.00      8.66 o
   6   5   6        1.10        0.00      8.92 o
   7   5   6        0.70        0.00     11.05 o
   8   5   6      616.46      623.56     25.27 o
   9   5   6      233.77      243.12     20.38 o
  10   5   6      251.39      248.49     21.93 o
  11   5   6     1244.25     1205.58     38.77 o
  12   5   6        2.55       13.70     15.68 o
  13   5   6       30.50       34.86     16.25 o
  14   5   6        9.43        0.00     16.36 o
  15   5   6      707.56      671.49     33.39 o
  16   5   6       18.84       34.49     18.82 o
  17   5   6      161.16      211.50     26.04 o
  18   5   6        8.26       17.59     21.97 o
   0   6   6       62.05       64.86     15.03 o
   1   6   6       11.52       12.86      9.74 o
   2   6   6      243.81      327.44     15.27 o
   3   6   6        1.63       12.22      9.13 o
   4   6   6      434.35      430.45     16.69 o
   5   6   6      638.88      660.93     21.05 o
   6   6   6        2.43        0.00     13.24 o
   7   6   6      288.25      220.68     19.55 o
   8   6   6        5.01        0.55     14.50 o
   9   6   6     1045.54     1088.19     34.97 o
  10   6   6        0.03        0.00     14.00 o
  11   6   6       32.05       39.38     16.56 o
  12   6   6      144.62      143.92     20.15 o
  13   6   6       14.75        5.27     16.64 o
  14   6   6       90.10       25.88     17.70 o
  15   6   6      104.54      135.62     22.07 o
  16   6   6        2.77       42.55     19.53 o
  17   6   6        0.71        0.00     21.36 o
   1   7   6     1345.48     1351.54     29.22 o
   2   7   6       55.70       52.17     11.56 o
   3   7   6      334.77      364.69     18.24 o
   4   7   6        1.62        0.00     11.10 o
   5   7   6      282.59      308.40     22.09 o
   6   7   6       45.04       63.91     16.86 o
   7   7   6      268.79      246.18     21.94 o
   8   7   6       30.82       40.46     15.77 o
   9   7   6     1140.25     1082.36     37.99 o
  10   7   6       34.58       24.08     17.40 o
  11   7   6       97.00       77.21     18.48 o
  12   7   6       53.03       84.87     18.60 o
  13   7   6       30.32       30.81     18.46 o
  14   7   6        1.66       10.59     20.30 o
  15   7   6        6.39       77.25     31.71 o
   0   8   6        5.93        0.00     22.11 o
   1   8   6       52.82       68.17     13.26 o
   2   8   6        7.82        4.80     11.90 o
   3   8   6      322.69      263.91     17.80 o
   4   8   6       69.94      105.94     17.68 o
   5   8   6     1365.02     1377.48     41.36 o
   6   8   6      328.90      277.04     22.77 o
   7   8   6     1340.64     1298.16     41.57 o
   8   8   6      184.61      196.60     21.05 o
   9   8   6        0.48        4.18     17.09 o
  10   8   6        0.99        0.00     15.44 o
  11   8   6      154.73      145.71     21.81 o
  12   8   6       31.18       28.48     20.71 o
  13   8   6      131.88       95.64     23.35 o
  14   8   6       24.03       14.56     21.00 o
   1   9   6        3.55        0.00     13.54 o
   2   9   6        5.08        2.98     13.24 o
   3   9   6       62.68       56.56     16.13 o
   4   9   6        3.23       30.61     17.36 o
   5   9   6      676.43      612.78     33.93 o
   6   9   6      392.89      378.95     28.73 o
   7   9   6       75.61       32.67     20.42 o
   8   9   6       28.92        0.00     22.60 o
   9   9   6      100.16       76.24     23.66 o
  10   9   6       40.09       82.73     21.24 o
  11   9   6      494.91      416.21     31.35 o
  12   9   6        9.91        4.94     23.57 o
   0  10   6        0.13       32.43     29.21 o
   1  10   6      175.10      136.40     22.78 o
   2  10   6        2.52       14.72     32.82 o
   3  10   6       13.28       41.07     19.83 o
   4  10   6        8.47       17.83     20.95 o
   5  10   6      143.98      147.00     25.62 o
   6  10   6       22.32        0.00     22.07 o
   7  10   6        0.41        0.00     19.32 o
   8  10   6        3.35       13.95     21.36 o
   9  10   6      169.13      151.40     26.64 o
  10  10   6       13.73        0.00     24.36 o
   1  11   6      410.01      410.04     37.14 o
   2  11   6      153.16      174.36     37.02 o
   3  11   6       71.72      115.23     46.15 o
   4  11   6       42.82       53.23     22.87 o
   5  11   6        4.81       12.95     22.07 o
   6  11   6        2.99       15.55     24.07 o
   1   1   7       10.86       14.52      6.36 o
   2   1   7        0.04        0.00      5.85 o
   3   1   7      967.88      906.08     15.52 o
   4   1   7      132.12      123.17      8.47 o
   5   1   7     2033.15     2001.99     24.95 o
   6   1   7     8059.99     8470.37     60.91 o
   7   1   7     2138.74     2244.49     28.67 o
   8   1   7      702.22      708.15     17.52 o
   9   1   7       70.78      106.72     10.76 o
  10   1   7       35.08       35.33     10.64 o
  11   1   7      383.71      410.25     19.05 o
  12   1   7      361.06      383.90     21.20 o
  13   1   7       71.06       67.67     17.83 o
  14   1   7      134.64      172.05     26.99 o
  15   1   7      164.66      205.93     28.60 o
  16   1   7       11.76       71.08     26.92 o
  17   1   7       56.49       82.93     32.35 o
  18   1   7        0.01       61.59     27.83 o
  19   1   7        1.39        6.75     32.13 o
   0   2   7       19.49       34.74     11.16 o
   1   2   7      219.46      190.52      9.17 o
   2   2   7        4.96        4.10      6.06 o
   3   2   7     9718.90    10173.87     66.84 o
   4   2   7      835.35      865.48     16.53 o
   5   2   7     5152.71     5062.73     43.21 o
   6   2   7     1011.99     1097.24     19.54 o
   7   2   7     9086.45     9132.97     66.22 o
   8   2   7      440.20      473.93     14.70 o
   9   2   7     2126.45     2002.78     28.62 o
  10   2   7      264.38      262.53     16.15 o
  11   2   7      833.80      754.07     26.57 o
  12   2   7      146.65      161.00     19.27 o
  13   2   7       11.38       21.49     16.69 o
  14   2   7       63.71       75.05     16.82 o
  15   2   7       49.68       95.23     24.56 o
  16   2   7      189.11      260.68     34.46 o
  17   2   7       90.36      118.12     41.39 o
  18   2   7      141.40      213.61     34.18 o
  19   2   7        1.60       36.65     29.56 o
   1   3   7       79.55       93.50      7.98 o
   2   3   7     4326.53     4548.36     41.51 o
   3   3   7      203.26      190.08      9.65 o
   4   3   7      798.27      868.06     17.67 o
   5   3   7     1532.32     1643.93     24.00 o
   6   3   7      307.90      319.92     12.59 o
   7   3   7      152.50      150.92     10.31 o
   8   3   7      901.63      834.08     20.46 o
   9   3   7     1013.79     1029.42     28.62 o
  10   3   7      916.69      843.47     33.28 o
  11   3   7      124.42      133.04     18.30 o
  12   3   7       71.01       75.25     17.15 o
  13   3   7        8.54        9.29     15.52 o
  14   3   7       57.41       95.61     18.49 o
  15   3   7       16.03       31.99     16.36 o
  16   3   7        0.52        5.20     30.50 o
  17   3   7        1.45       35.02     24.05 o
  18   3   7        1.36        0.00     28.97 o
  19   3   7       37.25       95.51     31.35 o
   0   4   7     1296.69     1286.12     31.23 o
   1   4   7       12.37        7.05      7.14 o
   2   4   7      721.67      765.99     17.53 o
   3   4   7      211.84      206.41     11.06 o
   4   4   7       93.28       75.80      9.00 o
   5   4   7     3377.76     3585.53     38.72 o
   6   4   7      419.87      428.68     14.64 o
   7   4   7      349.96      335.84     16.71 o
   8   4   7       23.60        9.16     12.28 o
   9   4   7        3.18        9.95     13.92 o
  10   4   7       17.87        6.63     15.24 o
  11   4   7      798.28      800.93     31.70 o
  12   4   7      312.32      311.39     23.26 o
  13   4   7      249.59      211.52     21.15 o
  14   4   7       58.67       75.72     18.14 o
  15   4   7       69.05       86.94     18.76 o
  16   4   7        0.01       13.81     18.38 o
  17   4   7        3.82        0.00     20.48 o
  18   4   7        6.32       49.24     27.07 o
   1   5   7      324.29      282.87     13.22 o
   2   5   7      220.32      200.10     11.77 o
   3   5   7     1432.46     1332.36     24.70 o
   4   5   7      133.11      148.32     11.80 o
   5   5   7      121.27       99.46     10.61 o
   6   5   7      101.98      139.22     12.35 o
   7   5   7      871.16      814.52     26.14 o
   8   5   7       41.09       35.12     15.05 o
   9   5   7       82.55       85.35     16.58 o
  10   5   7     1414.80     1362.84     40.22 o
  11   5   7      195.00      208.90     22.30 o
  12   5   7       17.04       14.13     15.87 o
  13   5   7      610.55      608.22     30.48 o
  14   5   7       78.56      106.53     19.29 o
  15   5   7      388.99      352.71     26.75 o
  16   5   7        5.92       19.53     18.19 o
  17   5   7      265.37      273.09     36.79 o
   0   6   7      851.43      800.68     30.82 o
   1   6   7       64.94       72.38     10.86 o
   2   6   7       47.68       43.24     10.38 o
   3   6   7      371.45      414.63     16.60 o
   4   6   7      380.52      342.55     16.71 o
   5   6   7      473.59      448.66     18.47 o
   6   6   7       35.41       46.95     12.93 o
   7   6   7     1083.34     1012.57     34.16 o
   8   6   7      138.21      114.38     17.36 o
   9   6   7      675.16      592.00     28.67 o
  10   6   7      125.15      136.75     18.93 o
  11   6   7      393.97      376.59     24.71 o
  12   6   7       55.80       48.00     17.33 o
  13   6   7       45.07       39.00     17.15 o
  14   6   7      379.20      323.98     25.68 o
  15   6   7      238.65      173.58     23.20 o
  16   6   7       45.07       34.49     24.51 o
   1   7   7       12.40        7.48     10.70 o
   2   7   7        2.94        0.00     10.48 o
   3   7   7       77.40       80.31     13.34 o
   4   7   7      182.58      189.76     15.45 o
   5   7   7      487.25      505.70     24.60 o
   6   7   7        5.57        0.00     15.61 o
   7   7   7      212.56      227.45     20.94 o
   8   7   7      517.40      510.07     27.65 o
   9   7   7      142.03      138.38     17.99 o
  10   7   7        0.59       15.16     16.30 o
  11   7   7       31.31       57.35     18.63 o
  12   7   7       16.53       28.78     17.58 o
  13   7   7      734.99      677.03     36.42 o
  14   7   7        2.22        0.00     22.88 o
  15   7   7       51.47      144.49     24.51 o
   0   8   7      205.24      194.66     23.81 o
   1   8   7        0.04        0.00     13.05 o
   2   8   7      198.85      230.10     17.77 o
   3   8   7        0.04       20.03     12.86 o
   4   8   7        2.45       17.95     15.97 o
   5   8   7       36.21       28.59     16.21 o
   6   8   7      199.31      224.00     22.98 o
   7   8   7      798.94      749.91     35.77 o
   8   8   7       70.34       52.97     19.10 o
   9   8   7      106.66       72.90     18.44 o
  10   8   7        0.63        8.25     18.43 o
  11   8   7        7.17       34.51     21.57 o
  12   8   7        5.00        1.42     18.78 o
  13   8   7       32.16       52.91     23.90 o
  14   8   7        1.53        2.84     26.15 o
   1   9   7      273.53      268.93     21.27 o
   2   9   7      208.20      206.00     19.89 o
   3   9   7      451.80      445.83     31.59 o
   4   9   7        0.35       57.11     19.72 o
   5   9   7      230.83      288.49     28.75 o
   6   9   7      137.60      157.59     24.64 o
   7   9   7        0.55       13.83     24.12 o
   8   9   7      236.95      226.65     28.07 o
   9   9   7       91.54       80.27     23.85 o
  10   9   7       45.22       97.36     24.32 o
  11   9   7        3.45       44.54     27.99 o
  12   9   7       20.42       38.73     22.26 o
   0  10   7        7.80        0.76     26.17 o
   1  10   7       22.58       16.42     19.32 o
   2  10   7       56.43       88.77     23.29 o
   3  10   7      254.39      252.12     27.52 o
   4  10   7      298.06      289.26     29.37 o
   5  10   7       50.63       13.35     29.41 o
   6  10   7      388.22      443.15     34.80 o
   7  10   7        0.11        2.74     27.97 o
   8  10   7        9.08       22.34     22.57 o
   9  10   7      282.52      298.94     33.28 o
   1  11   7       17.45       33.63     27.39 o
   2  11   7        1.31        0.00     25.91 o
   3  11   7       94.51      117.82     28.03 o
   4  11   7       86.56      107.56     26.78 o
   5  11   7       80.67       59.75     25.35 o
   0   0   8     8343.97     8081.12    105.75 o
   1   0   8      510.73      471.73     16.12 o
   2   0   8     4940.37     4306.24     50.32 o
   3   0   8      326.74      326.37     15.29 o
   4   0   8    14577.06    14045.72    119.73 o
   5   0   8      273.37      314.61     16.62 o
   6   0   8     1612.39     1369.63     31.27 o
   7   0   8      152.98      129.96     14.45 o
   8   0   8     1433.70     1390.77     34.12 o
   9   0   8     1218.84     1098.16     31.71 o
  10   0   8     1569.87     1382.64     36.76 o
  11   0   8      853.97      845.22     30.93 o
  12   0   8     1631.46     1437.40     52.35 o
  13   0   8      465.00      498.19     55.48 o
  14   0   8     1292.27     1198.91     62.32 o
  15   0   8       46.65       49.28     38.70 o
  16   0   8     1037.88     1024.15     81.93 o
  17   0   8      121.00      238.16     87.17 o
  18   0   8      302.85      378.34     59.48 o
  19   0   8       19.98       29.73     42.49 o
   1   1   8     2426.90     2544.50     27.22 o
   2   1   8     1819.32     1777.77     21.28 o
   3   1   8        0.65       12.04      6.51 o
   4   1   8      549.57      565.45     13.86 o
   5   1   8       19.97       45.52      8.03 o
   6   1   8     1119.61     1041.61     19.70 o
   7   1   8     1960.30     1909.51     27.12 o
   8   1   8     2459.11     2355.81     31.20 o
   9   1   8     1858.11     1863.68     28.75 o
  10   1   8     1070.43      909.49     21.73 o
  11   1   8       28.24       27.82     13.18 o
  12   1   8       26.65       11.38     14.50 o
  13   1   8        1.03       10.50     15.91 o
  14   1   8       70.10       60.49     23.80 o
  15   1   8       58.73       36.96     23.20 o
  16   1   8       14.74       40.73     27.36 o
  17   1   8        7.17        0.00     26.12 o
  18   1   8        2.37       83.79     29.25 o
  19   1   8       36.57      110.61     30.95 o
   0   2   8      271.10      177.68     15.10 o
   1   2   8      130.49      152.09      8.79 o
   2   2   8     3438.60     3255.15     30.77 o
   3   2   8      451.32      503.07     12.95 o
   4   2   8      760.31      900.45     17.45 o
   5   2   8     1007.58     1096.77     19.85 o
   6   2   8     1313.91     1253.30     21.62 o
   7   2   8      970.20     1003.79     20.15 o
   8   2   8       59.07       56.29      9.33 o
   9   2   8       74.45       78.22     11.26 o
  10   2   8      469.49      454.31     19.82 o
  11   2   8       20.04       27.05     14.92 o
  12   2   8      327.52      310.24     22.76 o
  13   2   8       89.03      108.51     18.00 o
  14   2   8      112.06       84.37     18.55 o
  15   2   8      251.68      265.38     30.30 o
  16   2   8        2.10        0.00     22.54 o
  17   2   8        3.82       29.73     29.02 o
  18   2   8      109.60      115.21     30.74 o
  19   2   8        8.52       39.80     28.24 o
   1   3   8     2449.66     2526.86     31.20 o
   2   3   8      404.24      381.96     12.31 o
   3   3   8     2157.13     2418.08     28.93 o
   4   3   8     2723.96     2849.60     32.46 o
   5   3   8       40.71       42.27      8.60 o
   6   3   8     1128.27     1002.59     20.08 o
   7   3   8      259.13      236.05     12.22 o
   8   3   8     3047.16     2994.59     38.91 o
   9   3   8      185.75      187.04     15.22 o
  10   3   8      948.59      980.85     29.71 o
  11   3   8       18.77        8.81     14.82 o
  12   3   8      831.27      879.25     32.86 o
  13   3   8       79.05       82.37     18.04 o
  14   3   8       14.96       58.93     18.93 o
  15   3   8       47.54       33.54     19.25 o
  16   3   8       49.86       57.46     28.75 o
  17   3   8        5.72       40.91     24.83 o
  18   3   8        0.93        0.00     35.01 o
   0   4   8      343.65      371.56     18.73 o
   1   4   8        3.70        0.00      7.27 o
   2   4   8      981.89      924.21     19.43 o
   3   4   8      179.06      209.97     11.39 o
   4   4   8       95.30      123.04     10.41 o
   5   4   8       82.07      104.77     10.19 o
   6   4   8      277.83      294.29     13.38 o
   7   4   8       45.20       65.56     10.62 o
   8   4   8      202.79      227.71     15.82 o
   9   4   8      260.52      226.26     19.36 o
  10   4   8      502.57      515.28     26.36 o
  11   4   8       10.11        0.00     14.41 o
  12   4   8      254.85      242.36     21.63 o
  13   4   8      101.02       96.05     18.11 o
  14   4   8       22.03       35.88     18.47 o
  15   4   8        0.30       34.21     17.26 o
  16   4   8       60.59      123.56     22.38 o
  17   4   8       30.83       81.80     28.85 o
  18   4   8       26.34       74.36     32.09 o
   1   5   8     1096.23     1192.40     23.85 o
   2   5   8      280.28      332.97     14.23 o
   3   5   8      844.36      931.19     20.75 o
   4   5   8       23.00        5.63      8.77 o
   5   5   8      123.54      155.07     12.01 o
   6   5   8     1856.05     1884.17     32.81 o
   7   5   8       11.19        2.79     11.35 o
   8   5   8      984.03      966.07     32.71 o
   9   5   8        5.44        7.50     15.52 o
  10   5   8        2.01       28.33     15.98 o
  11   5   8      123.35      137.12     18.86 o
  12   5   8       43.99       40.75     18.41 o
  13   5   8        4.27        9.77     16.37 o
  14   5   8       81.98       87.11     21.81 o
  15   5   8      105.52      111.91     20.92 o
  16   5   8       64.22       62.55     20.42 o
  17   5   8       86.57      120.58     30.23 o
   0   6   8     1659.21     1646.74     42.82 o
   1   6   8        5.28        0.00      9.66 o
   2   6   8      269.67      276.20     14.92 o
   3   6   8        0.72        4.21     10.10 o
   4   6   8       94.14       88.13     12.68 o
   5   6   8      135.31      103.76     12.98 o
   6   6   8        1.93        0.42     12.19 o
   7   6   8       28.03       25.10     15.10 o
   8   6   8      214.35      189.80     20.14 o
   9   6   8       13.88        0.00     13.90 o
  10   6   8       27.58       46.07     16.12 o
  11   6   8       41.29       33.06     17.86 o
  12   6   8        5.44        0.00     16.31 o
  13   6   8       87.50       86.71     20.34 o
  14   6   8      140.16      178.71     23.23 o
  15   6   8       88.94      121.62     29.61 o
  16   6   8       11.67        6.05     21.28 o
   1   7   8       37.83       42.65     11.62 o
   2   7   8      118.38      107.23     14.13 o
   3   7   8      433.11      444.86     21.45 o
   4   7   8      393.77      429.65     21.29 o
   5   7   8       23.93       16.40     14.00 o
   6   7   8     1967.82     1936.64     51.74 o
   7   7   8      378.33      390.40     26.85 o
   8   7   8      742.30      752.55     34.82 o
   9   7   8       57.30       66.87     17.70 o
  10   7   8      241.97      243.55     23.85 o
  11   7   8        7.58       38.04     19.31 o
  12   7   8      336.61      357.13     28.18 o
  13   7   8       24.06        0.00     20.91 o
  14   7   8      258.74      283.91     27.74 o
  15   7   8       50.74       63.27     22.33 o
   0   8   8      373.76      370.32     29.67 o
   1   8   8      183.22      191.96     17.60 o
   2   8   8      617.31      626.27     27.10 o
   3   8   8       83.80       97.07     15.69 o
   4   8   8        6.02        6.95     16.97 o
   5   8   8      204.88      239.75     25.03 o
   6   8   8      124.74       81.68     21.29 o
   7   8   8        1.93        0.00     18.74 o
   8   8   8       41.31       43.90     19.86 o
   9   8   8       13.45       24.27     21.76 o
  10   8   8      142.26      129.70     21.15 o
  11   8   8       11.66       11.89     18.38 o
  12   8   8      198.21      189.36     25.89 o
  13   8   8        9.76        0.00     18.82 o
   1   9   8       72.21       82.16     16.94 o
   2   9   8        9.27        9.35     16.89 o
   3   9   8        8.49       23.11     18.56 o
   4   9   8      342.86      430.79     32.42 o
   5   9   8      822.51      821.32     44.22 o
   6   9   8      132.02      145.82     25.56 o
   7   9   8       95.53       96.41     29.17 o
   8   9   8       28.31       28.74     22.51 o
   9   9   8       77.23       30.35     26.72 o
  10   9   8      322.94      309.01     31.70 o
  11   9   8        0.53       23.20     22.23 o
  12   9   8        0.36        1.64     34.17 o
   0  10   8      616.72      650.86     47.02 o
   1  10   8      115.06       91.11     22.23 o
   2  10   8        5.71       11.88     21.94 o
   3  10   8        4.80       43.12     28.34 o
   4  10   8      218.56      221.79     41.45 o
   5  10   8        3.38       41.14     24.52 o
   6  10   8        0.02        0.00     21.45 o
   7  10   8       34.22       48.14     24.69 o
   8  10   8       74.05       79.96     26.18 o
   9  10   8       30.58       21.14     23.68 o
   1  11   8      109.80       28.54     28.57 o
   2  11   8       16.05        0.00     24.76 o
   3  11   8       18.10       32.63     32.97 o
   4  11   8      256.79      265.09     34.58 o
   5  11   8        6.02       46.47     25.15 o
   1   1   9      163.83      165.85      9.02 o
   2   1   9      706.83      658.16     13.76 o
   3   1   9       18.57       18.70      7.13 o
   4   1   9     2517.41     2487.15     28.84 o
   5   1   9     3374.67     3421.97     39.77 o
   6   1   9     1563.04     1544.19     24.32 o
   7   1   9       79.79       73.88      9.59 o
   8   1   9      719.83      602.09     17.28 o
   9   1   9       29.64       24.97     10.08 o
  10   1   9      756.56      718.90     20.33 o
  11   1   9      388.76      379.60     19.62 o
  12   1   9      557.45      564.20     24.71 o
  13   1   9      171.06      172.51     19.54 o
  14   1   9      191.28      202.44     27.27 o
  15   1   9      100.53      130.72     25.57 o
  16   1   9        3.49        0.00     24.65 o
  17   1   9       20.33       44.54     27.85 o
  18   1   9       37.86       54.25     29.24 o
  19   1   9       33.63       58.43     31.50 o
   0   2   9    11915.18    12739.60    142.72 o
   1   2   9      263.18      276.25     13.15 o
   2   2   9      267.89      192.29     10.29 o
   3   2   9       15.81        6.54      7.31 o
   4   2   9        6.71       22.11      7.79 o
   5   2   9      692.59      623.22     16.03 o
   6   2   9       75.83      112.85      9.95 o
   7   2   9     2494.90     2289.63     31.01 o
   8   2   9      168.56      199.22     12.38 o
   9   2   9     1952.40     1777.25     31.12 o
  10   2   9      143.53      124.66     15.11 o
  11   2   9      790.34      792.45     27.89 o
  12   2   9      555.98      568.32     27.04 o
  13   2   9      124.73      149.09     19.10 o
  14   2   9     1024.20      969.89     37.57 o
  15   2   9        0.69        0.00     23.49 o
  16   2   9      204.35      207.84     29.68 o
  17   2   9        1.25       37.42     24.79 o
  18   2   9      199.43      221.05     35.43 o
  19   2   9       80.50       77.77     34.06 o
   1   3   9     6874.01     7493.60     56.11 o
   2   3   9     2349.99     2399.57     28.42 o
   3   3   9     1021.88     1178.73     20.69 o
   4   3   9     1404.62     1301.01     22.30 o
   5   3   9        8.93       11.12      8.29 o
   6   3   9       79.08       61.49      9.76 o
   7   3   9     1188.40     1125.58     22.66 o
   8   3   9      742.34      749.05     21.23 o
   9   3   9        0.06        9.22     12.29 o
  10   3   9      660.66      660.43     27.27 o
  11   3   9      308.49      276.14     21.91 o
  12   3   9      410.96      438.97     25.25 o
  13   3   9      217.97      253.86     21.51 o
  14   3   9       25.96       36.61     17.09 o
  15   3   9      126.71      159.58     21.83 o
  16   3   9       84.54      125.85     29.24 o
  17   3   9      135.45      220.10     32.92 o
  18   3   9       15.79       66.04     26.69 o
   0   4   9      231.50      208.42     16.14 o
   1   4   9     2305.12     2578.78     32.19 o
   2   4   9     1778.05     1963.55     28.07 o
   3   4   9     1785.47     1825.42     27.44 o
   4   4   9      549.42      589.83     16.90 o
   5   4   9      250.55      275.61     13.68 o
   6   4   9     1337.01     1386.24     28.80 o
   7   4   9     1031.67     1053.57     24.89 o
   8   4   9      343.95      350.86     18.26 o
   9   4   9      434.14      484.92     22.80 o
  10   4   9       60.02       37.33     16.41 o
  11   4   9      156.89      167.51     19.60 o
  12   4   9       29.26       34.30     16.43 o
  13   4   9       95.86      132.37     19.52 o
  14   4   9        7.70        0.00     18.57 o
  15   4   9      109.77      135.30     20.15 o
  16   4   9       82.21      107.83     21.52 o
  17   4   9        1.06       22.75     28.70 o
  18   4   9        0.00       29.83     43.73 o
   1   5   9     4523.22     4516.11     47.74 o
   2   5   9      487.49      483.08     16.65 o
   3   5   9     1033.40      984.30     22.81 o
   4   5   9      500.97      487.63     20.33 o
   5   5   9      294.26      309.38     15.88 o
   6   5   9      682.01      632.77     20.84 o
   7   5   9      120.40      114.19     14.57 o
   8   5   9      774.07      762.27     29.80 o
   9   5   9       89.30      110.67     17.74 o
  10   5   9      715.47      645.99     29.75 o
  11   5   9       14.10        0.00     19.79 o
  12   5   9      134.93      109.25     22.51 o
  13   5   9       12.72       31.08     19.47 o
  14   5   9       57.86       64.82     20.98 o
  15   5   9       20.68       31.31     20.50 o
  16   5   9        2.14       34.72     20.37 o
  17   5   9        1.09       64.67     30.79 o
   0   6   9       16.40        0.00     16.58 o
   1   6   9     1386.49     1434.15     30.69 o
   2   6   9      516.83      548.76     20.39 o
   3   6   9      279.00      259.10     16.16 o
   4   6   9     1568.72     1648.22     34.88 o
   5   6   9       23.71       48.88     12.94 o
   6   6   9       27.47       27.91     13.84 o
   7   6   9        1.30        1.48     14.68 o
   8   6   9      138.79       99.15     19.21 o
   9   6   9        7.62       14.05     16.69 o
  10   6   9       22.61        4.69     15.91 o
  11   6   9       21.90       16.95     16.95 o
  12   6   9        2.72       18.85     21.33 o
  13   6   9        4.73       12.08     19.11 o
  14   6   9       35.55       70.24     25.43 o
  15   6   9        1.98        0.00     17.75 o
  16   6   9       37.21       74.49     23.68 o
   1   7   9       96.89       76.16     15.21 o
   2   7   9      498.86      493.34     22.26 o
   3   7   9      409.23      395.98     22.77 o
   4   7   9       28.36        6.53     14.29 o
   5   7   9       18.56       15.53     15.85 o
   6   7   9      557.65      483.76     32.48 o
   7   7   9       12.73        0.00     18.02 o
   8   7   9       37.85        5.89     16.57 o
   9   7   9        7.24       10.73     16.54 o
  10   7   9      175.32      163.05     22.20 o
  11   7   9       19.45       16.39     17.24 o
  12   7   9        2.40       16.51     17.95 o
  13   7   9        0.65        0.00     20.83 o
  14   7   9        0.16        0.00     24.00 o
  15   7   9        0.06        4.67     21.10 o
   0   8   9      219.72      284.20     28.12 o
   1   8   9       58.16       54.08     14.68 o
   2   8   9      139.24      147.66     17.67 o
   3   8   9      562.45      543.17     24.68 o
   4   8   9      296.01      279.29     24.30 o
   5   8   9       10.31       39.02     20.30 o
   6   8   9       34.27       10.67     18.22 o
   7   8   9      218.30      218.21     26.96 o
   8   8   9      130.53      138.33     25.10 o
   9   8   9      219.99      210.32     28.23 o
  10   8   9       39.54       71.74     21.11 o
  11   8   9      103.39       78.30     21.83 o
  12   8   9        2.30        0.00     21.57 o
  13   8   9       29.99       71.30     23.48 o
   1   9   9      143.71      132.43     22.71 o
   2   9   9       41.58       41.09     16.59 o
   3   9   9      102.02      144.29     32.54 o
   4   9   9      107.81      122.34     24.11 o
   5   9   9       99.93      105.46     23.26 o
   6   9   9      104.29      109.44     23.29 o
   7   9   9       99.80      106.10     25.19 o
   8   9   9      317.91      309.99     34.42 o
   9   9   9        0.58        9.91     21.66 o
  10   9   9      221.34      265.46     44.38 o
  11   9   9        5.93       34.91     21.90 o
   0  10   9      572.64      551.05     44.77 o
   1  10   9       31.35        0.00     17.82 o
   2  10   9       14.38       59.25     22.66 o
   3  10   9       15.32       17.48     22.83 o
   4  10   9        4.05       22.70     22.76 o
   5  10   9      232.38      182.89     28.47 o
   6  10   9       45.10       51.01     24.00 o
   7  10   9       54.25       76.56     33.46 o
   8  10   9        6.41       39.52     25.63 o
   1  11   9        2.02        0.00     27.48 o
   2  11   9       29.24       82.58     24.59 o
   3  11   9      154.97      149.78     31.08 o
   4  11   9       10.23       18.69     24.07 o
   0   0  10    46244.52    47965.89    909.83 o
   1   0  10     5497.59     5760.08     63.92 o
   2   0  10     1046.90     1031.78     25.44 o
   3   0  10    21505.92    22852.40    246.76 o
   4   0  10     6351.37     6135.56    111.62 o
   5   0  10     8280.50     8263.05     88.52 o
   6   0  10     3331.63     3541.01     54.20 o
   7   0  10     1913.32     1638.60     37.40 o
   8   0  10       61.66       50.79     14.61 o
   9   0  10      990.93      976.95     32.31 o
  10   0  10       98.97       77.17     17.81 o
  11   0  10      690.72      650.97     29.39 o
  12   0  10       36.02       22.60     24.10 o
  13   0  10      397.11      381.45     39.69 o
  14   0  10       18.71       64.43     29.29 o
  15   0  10      226.98      301.13     47.83 o
  16   0  10      476.59      435.98     58.20 o
  17   0  10       10.63       54.39     47.65 o
  18   0  10       21.96       83.53     42.78 o
  19   0  10        5.02        5.71     38.31 o
   1   1  10    10112.34    10066.93     78.42 o
   2   1  10     5698.51     5852.08     46.23 o
   3   1  10      875.80      784.97     16.42 o
   4   1  10     1292.05     1279.24     21.40 o
   5   1  10       66.79       94.94      9.73 o
   6   1  10     2502.86     2508.32     32.07 o
   7   1  10      114.04      100.17     10.49 o
   8   1  10     1278.39     1285.70     24.80 o
   9   1  10        0.15       15.14     10.16 o
  10   1  10      340.17      361.58     16.60 o
  11   1  10       27.32       37.45     13.87 o
  12   1  10      526.98      553.10     24.91 o
  13   1  10      106.46      108.26     18.65 o
  14   1  10      146.83      153.86     26.52 o
  15   1  10      183.47      201.62     29.64 o
  16   1  10        3.00        2.19     25.34 o
  17   1  10       28.84      110.98     30.52 o
  18   1  10       95.58      127.89     31.93 o
  19   1  10       88.44       97.71     31.97 o
   0   2  10     3099.00     2929.68     61.20 o
   1   2  10     1882.65     2205.20     32.44 o
   2   2  10     4627.57     4386.88     42.82 o
   3   2  10     5291.41     5481.74     50.26 o
   4   2  10     2602.99     2615.34     31.16 o
   5   2  10     1157.97     1116.61     21.39 o
   6   2  10     1471.49     1491.81     25.06 o
   7   2  10       52.42       56.53     10.25 o
   8   2  10        6.89        0.00      9.92 o
   9   2  10       63.29       55.34     12.30 o
  10   2  10       10.16        7.26     12.87 o
  11   2  10       22.53       32.96     15.06 o
  12   2  10      137.25      145.77     17.37 o
  13   2  10        0.03        0.00     15.05 o
  14   2  10        3.21        0.00     16.84 o
  15   2  10       11.33       24.45     25.77 o
  16   2  10       10.94       83.64     25.39 o
  17   2  10        1.55        0.00     24.15 o
  18   2  10       25.85       30.32     27.65 o
   1   3  10      881.86      807.70     18.44 o
   2   3  10      859.74      971.22     20.68 o
   3   3  10     2049.57     2098.10     30.65 o
   4   3  10       60.59       72.57      9.52 o
   5   3  10       48.01       24.27      8.95 o
   6   3  10      231.55      233.22     13.09 o
   7   3  10      257.52      243.61     13.58 o
   8   3  10        3.87       16.06     11.28 o
   9   3  10       40.58       35.18     13.21 o
  10   3  10       30.53       33.05     14.27 o
  11   3  10      325.24      322.84     22.89 o
  12   3  10       16.32       20.28     21.80 o
  13   3  10      416.67      410.01     24.97 o
  14   3  10        1.24       11.01     16.17 o
  15   3  10      216.37      244.00     24.14 o
  16   3  10        0.79       16.93     22.89 o
  17   3  10      167.47      217.51     32.73 o
  18   3  10       13.02       41.13     29.44 o
   0   4  10      472.58      469.49     20.60 o
   1   4  10       51.74       54.72      8.80 o
   2   4  10       76.72       64.42      9.38 o
   3   4  10      913.99      909.59     20.28 o
   4   4  10      336.85      336.98     14.54 o
   5   4  10     1789.82     1650.83     27.83 o
   6   4  10      113.74      104.97     11.92 o
   7   4  10      328.29      298.32     15.91 o
   8   4  10       74.88       75.19     13.52 o
   9   4  10      202.12      184.19     17.46 o
  10   4  10       12.56       23.66     16.57 o
  11   4  10      324.18      391.25     26.40 o
  12   4  10       31.74       53.81     17.93 o
  13   4  10      199.13      192.95     31.40 o
  14   4  10        2.27       31.44     18.85 o
  15   4  10       70.50       93.52     21.59 o
  16   4  10       22.59       42.63     24.74 o
  17   4  10       37.64      139.68     49.51 o
   1   5  10     1617.47     1600.47     33.06 o
   2   5  10      734.95      802.54     22.38 o
   3   5  10       55.24       55.74     12.88 o
   4   5  10     1171.89     1156.10     26.55 o
   5   5  10       97.18       56.13     12.33 o
   6   5  10      209.90      199.33     15.48 o
   7   5  10        6.71        9.21     13.20 o
   8   5  10      107.53       81.19     18.44 o
   9   5  10      213.45      238.22     23.08 o
  10   5  10        4.75       31.25     17.30 o
  11   5  10      125.44      111.32     19.30 o
  12   5  10       16.60       14.47     18.29 o
  13   5  10      143.99      131.60     21.75 o
  14   5  10       18.51       45.37     20.50 o
  15   5  10       64.25       88.87     22.47 o
  16   5  10       51.97       90.55     22.87 o
  17   5  10       11.71        9.43     23.58 o
   0   6  10       13.77        7.35     16.71 o
   1   6  10      267.14      298.24     18.39 o
   2   6  10      104.08      103.90     14.20 o
   3   6  10      817.85      906.38     26.32 o
   4   6  10        9.81       25.61     13.59 o
   5   6  10      136.84      110.12     15.73 o
   6   6  10        3.02        0.00     15.50 o
   7   6  10      483.64      485.11     28.94 o
   8   6  10       47.47       19.95     15.87 o
   9   6  10      319.15      325.98     26.21 o
  10   6  10       17.22       20.11     17.46 o
  11   6  10      259.23      255.02     30.64 o
  12   6  10       22.38       12.33     20.09 o
  13   6  10       59.65       26.31     19.90 o
  14   6  10        0.18       33.68     22.53 o
  15   6  10        0.12       41.21     20.84 o
  16   6  10       10.31       58.23     28.00 o
   1   7  10      555.34      536.14     23.75 o
   2   7  10      370.75      370.30     21.04 o
   3   7  10      396.67      367.15     21.15 o
   4   7  10        5.74        0.00     13.16 o
   5   7  10      454.61      418.74     25.27 o
   6   7  10      362.06      368.09     31.10 o
   7   7  10      412.07      363.07     30.20 o
   8   7  10        0.95        4.46     17.71 o
   9   7  10        5.44       34.65     21.33 o
  10   7  10       28.35        0.00     18.94 o
  11   7  10      284.73      344.68     47.60 o
  12   7  10        6.45       19.58     23.00 o
  13   7  10      116.69      114.56     26.07 o
  14   7  10       37.46        6.08     24.01 o
   0   8  10       80.02       72.30     22.77 o
   1   8  10      334.62      354.97     21.54 o
   2   8  10      362.48      399.90     23.92 o
   3   8  10      171.28      162.73     18.91 o
   4   8  10       14.29       11.33     16.37 o
   5   8  10      313.00      296.59     28.86 o
   6   8  10        4.53        0.00     25.52 o
   7   8  10      484.86      484.80     35.35 o
   8   8  10       15.03        0.00     21.21 o
   9   8  10      365.49      400.36     33.94 o
  10   8  10       48.68       31.21     24.05 o
  11   8  10      302.34      309.25     32.19 o
  12   8  10       17.22       31.02     21.83 o
  13   8  10       99.33       81.14     37.33 o
   1   9  10       63.08       28.09     22.66 o
   2   9  10      447.83      448.27     26.19 o
   3   9  10        6.65        0.00     19.41 o
   4   9  10       10.43       27.02     23.84 o
   5   9  10       49.30       38.20     22.10 o
   6   9  10        4.13        0.00     19.86 o
   7   9  10        8.95        0.00     25.64 o
   8   9  10        6.94        7.18     24.50 o
   9   9  10       64.36       12.15     23.96 o
  10   9  10      105.06      126.05     27.09 o
  11   9  10       49.30       18.17     23.22 o
   0  10  10        5.24       39.36     27.64 o
   1  10  10      267.39      237.27     27.47 o
   2  10  10        0.02       44.55     23.19 o
   3  10  10       60.42       80.01     28.10 o
   4  10  10        8.95       52.49     22.88 o
   5  10  10      199.48      163.69     28.08 o
   6  10  10       15.44       30.69     22.67 o
   7  10  10       42.23       68.94     27.80 o
   8  10  10        2.47       32.22     25.86 o
   1  11  10      167.45      136.56     33.12 o
   2  11  10      234.10      268.82     34.24 o
   1   1  11     5673.08     5936.30     51.03 o
   2   1  11     3308.95     3457.46     37.67 o
   3   1  11      490.53      384.66     13.04 o
   4   1  11     1108.51     1187.05     21.30 o
   5   1  11      753.74      643.07     17.15 o
   6   1  11       11.68        6.02      9.00 o
   7   1  11      821.73      792.82     20.09 o
   8   1  11       55.17       64.66     11.29 o
   9   1  11       69.45       90.71     13.61 o
  10   1  11      128.53      120.20     13.37 o
  11   1  11      279.08      267.47     18.51 o
  12   1  11       90.68       96.00     17.00 o
  13   1  11      439.02      369.67     26.53 o
  14   1  11        0.05       38.85     22.43 o
  15   1  11      203.69      278.91     30.74 o
  16   1  11       69.04      114.82     26.23 o
  17   1  11       78.80      145.01     31.56 o
  18   1  11       25.68       54.60     27.67 o
   0   2  11      940.61      757.53     32.12 o
   1   2  11       86.93      121.61     12.08 o
   2   2  11    13033.33    13707.88     93.08 o
   3   2  11      308.25      280.28     11.39 o
   4   2  11      387.39      351.43     13.13 o
   5   2  11       47.49       22.04      9.32 o
   6   2  11       15.70       24.65      9.45 o
   7   2  11      595.66      599.06     18.17 o
   8   2  11       13.43       19.81     10.81 o
   9   2  11      785.70      721.30     22.83 o
  10   2  11       34.43       57.70     14.20 o
  11   2  11      740.24      662.20     27.11 o
  12   2  11        8.72        8.73     15.04 o
  13   2  11      476.37      465.45     25.71 o
  14   2  11        4.77       33.47     18.01 o
  15   2  11       30.04       17.51     30.84 o
  16   2  11      193.95      221.79     31.27 o
  17   2  11        8.81       39.80     24.26 o
  18   2  11       19.58        0.00     38.56 o
   1   3  11     1440.78     1251.89     26.99 o
   2   3  11        9.04        0.00      8.10 o
   3   3  11     3277.10     3222.85     39.34 o
   4   3  11      241.11      259.89     12.57 o
   5   3  11     4937.05     4932.24     48.48 o
   6   3  11       52.54       36.13     10.34 o
   7   3  11        8.10        1.31     10.03 o
   8   3  11      292.01      309.43     16.48 o
   9   3  11        0.01        0.00     12.71 o
  10   3  11        1.86        4.15     14.49 o
  11   3  11      406.52      396.64     24.73 o
  12   3  11      170.92      185.54     20.65 o
  13   3  11      288.11      286.35     25.13 o
  14   3  11        0.01       20.27     18.14 o
  15   3  11      187.50      203.27     28.29 o
  16   3  11       15.79       39.24     43.47 o
  17   3  11      118.80       80.17     32.02 o
  18   3  11       39.61       51.66     29.93 o
   0   4  11     3370.18     3409.30     85.90 o
   1   4  11      309.60      269.09     15.77 o
   2   4  11        2.12        0.00     10.16 o
   3   4  11     1284.11     1336.81     27.62 o
   4   4  11       48.24       37.93     10.67 o
   5   4  11     1507.49     1484.29     29.19 o
   6   4  11      108.02      116.23     13.20 o
   7   4  11      463.76      465.41     20.11 o
   8   4  11      107.73       89.51     15.72 o
   9   4  11       82.43      143.05     18.19 o
  10   4  11       75.19       77.78     19.67 o
  11   4  11        9.36        7.50     17.19 o
  12   4  11        0.04        0.37     16.32 o
  13   4  11        1.69       38.58     18.69 o
  14   4  11       16.02       47.55     19.59 o
  15   4  11       12.00       31.00     20.44 o
  16   4  11       33.59       85.98     22.95 o
  17   4  11       34.50       64.34     32.85 o
   1   5  11        1.59        0.00     10.91 o
   2   5  11       16.32        0.00     11.13 o
   3   5  11        0.04       15.35     12.06 o
   4   5  11      626.17      630.19     25.71 o
   5   5  11        6.52       22.16     12.92 o
   6   5  11      545.44      504.83     22.66 o
   7   5  11      509.59      513.15     23.49 o
   8   5  11      471.39      458.99     24.87 o
   9   5  11      233.46      225.35     22.61 o
  10   5  11       92.42       64.62     21.49 o
  11   5  11       63.43       53.05     19.26 o
  12   5  11       47.88       41.84     21.59 o
  13   5  11       87.69       89.45     20.87 o
  14   5  11        2.76       36.01     20.57 o
  15   5  11       10.96       44.43     21.13 o
  16   5  11        0.09        0.00     23.61 o
   0   6  11     1328.64     1344.19     46.89 o
   1   6  11      733.55      734.01     25.76 o
   2   6  11       81.32       61.51     14.68 o
   3   6  11      235.51      264.22     22.49 o
   4   6  11       15.18        6.49     14.98 o
   5   6  11     2007.04     2052.28     47.83 o
   6   6  11        0.11        9.30     15.58 o
   7   6  11      981.34      944.58     41.30 o
   8   6  11        1.03        0.00     17.39 o
   9   6  11      746.76      803.10     40.58 o
  10   6  11        1.63       10.33     19.87 o
  11   6  11      179.57      194.54     29.05 o
  12   6  11       87.48      110.17     24.59 o
  13   6  11       67.26       61.59     24.83 o
  14   6  11      154.06      158.49     27.90 o
  15   6  11        8.61        8.16     24.80 o
   1   7  11      145.42      159.15     17.57 o
   2   7  11      144.69      121.04     16.81 o
   3   7  11      164.02      160.27     18.24 o
   4   7  11       15.71       20.63     14.63 o
   5   7  11      676.94      665.54     31.26 o
   6   7  11        0.48        7.26     22.12 o
   7   7  11      130.89       75.31     22.66 o
   8   7  11        5.32       28.85     19.81 o
   9   7  11      374.50      375.47     32.02 o
  10   7  11       25.96        0.00     20.39 o
  11   7  11      128.32      102.76     25.43 o
  12   7  11        1.23       18.75     23.46 o
  13   7  11      161.06      138.83     27.27 o
  14   7  11       56.79       93.94     26.84 o
   0   8  11        4.34       24.51     20.77 o
   1   8  11     1144.90     1137.55     36.40 o
   2   8  11      367.33      342.62     23.18 o
   3   8  11      290.27      293.06     22.34 o
   4   8  11       74.76       82.49     18.21 o
   5   8  11       72.18       39.52     20.78 o
   6   8  11      103.25      113.12     24.60 o
   7   8  11        1.44        0.00     19.33 o
   8   8  11       11.81       22.52     22.90 o
   9   8  11       82.55       85.81     25.74 o
  10   8  11       11.21        8.78     22.38 o
  11   8  11       15.50        0.00     32.28 o
  12   8  11       23.96        8.60     25.01 o
   1   9  11      439.22      480.74     27.47 o
   2   9  11      280.81      287.38     23.38 o
   3   9  11      347.06      328.28     32.16 o
   4   9  11        3.29        0.00     21.41 o
   5   9  11      317.73      313.15     31.79 o
   6   9  11       73.21       31.43     24.72 o
   7   9  11        7.99       22.86     22.81 o
   8   9  11       75.31      101.49     26.59 o
   9   9  11       26.35        0.00     25.97 o
  10   9  11        6.36        7.23     38.23 o
   0  10  11        1.24        0.00     35.96 o
   1  10  11      647.65      612.36     36.16 o
   2  10  11      154.07      128.02     31.14 o
   3  10  11      115.99       95.71     26.79 o
   4  10  11      427.55      387.81     35.00 o
   5  10  11       21.68       35.84     24.91 o
   6  10  11        0.40        0.00     23.13 o
   7  10  11      212.42      196.19     29.46 o
   0   0  12     5992.79     7243.55    110.95 o
   1   0  12     1622.76     1851.88     41.57 o
   2   0  12      362.83      409.32     19.74 o
   3   0  12     1823.60     1937.79     38.21 o
   4   0  12       64.28       50.20     13.55 o
   5   0  12     1506.56     1496.79     35.76 o
   6   0  12      262.64      267.84     19.29 o
   7   0  12      867.65      817.05     29.73 o
   8   0  12        9.01        0.00     14.67 o
   9   0  12      217.16      228.14     20.83 o
  10   0  12      172.84      221.00     22.18 o
  11   0  12      468.73      388.92     26.68 o
  12   0  12       11.14        0.00     21.85 o
  13   0  12      131.55      132.18     32.10 o
  14   0  12      161.90      144.47     33.95 o
  15   0  12       81.26       91.14     90.58 o
  16   0  12        3.68        8.95     35.97 o
  17   0  12      118.82      114.50     44.39 o
  18   0  12       75.15      139.84     45.91 o
   1   1  12     6283.23     6742.71     56.93 o
   2   1  12      203.12      234.22     11.17 o
   3   1  12     6904.68     6982.91     56.08 o
   4   1  12     4841.15     4903.58     53.02 o
   5   1  12      852.78      872.61     20.04 o
   6   1  12     1629.93     1542.33     26.69 o
   7   1  12      129.71      119.16     12.22 o
   8   1  12     3886.58     3821.20     45.11 o
   9   1  12      264.10      232.40     15.26 o
  10   1  12      611.14      648.55     21.28 o
  11   1  12      691.80      630.20     24.54 o
  12   1  12      293.71      293.93     21.08 o
  13   1  12       32.17       13.29     16.83 o
  14   1  12       76.34       89.51     24.38 o
  15   1  12       40.68       66.89     25.17 o
  16   1  12       24.99       21.34     23.39 o
  17   1  12        0.61       32.30     26.99 o
  18   1  12       65.28      109.35     37.04 o
   0   2  12     5080.68     5257.41     79.21 o
   1   2  12       17.27       33.73     10.76 o
   2   2  12     3425.76     3229.35     42.65 o
   3   2  12      557.42      565.90     17.18 o
   4   2  12        0.67        1.98      8.19 o
   5   2  12        9.14       15.21      9.42 o
   6   2  12     1454.76     1263.98     24.67 o
   7   2  12      516.72      551.80     18.45 o
   8   2  12       88.70       81.54     12.31 o
   9   2  12       33.73       33.68     12.50 o
  10   2  12      116.64      114.66     16.18 o
  11   2  12       20.30       20.65     15.32 o
  12   2  12      103.26      115.35     17.49 o
  13   2  12       66.15       48.46     17.07 o
  14   2  12      307.70      328.70     28.61 o
  15   2  12       36.05       33.04     34.91 o
  16   2  12        0.01        3.45     26.83 o
  17   2  12        4.36       43.58     28.87 o
  18   2  12       26.31       76.43     36.11 o
   1   3  12     1402.57     1343.50     28.82 o
   2   3  12      128.27      135.92     13.01 o
   3   3  12     1014.83     1068.78     26.21 o
   4   3  12      528.49      491.55     17.51 o
   5   3  12      273.95      291.06     15.17 o
   6   3  12      633.09      560.93     19.42 o
   7   3  12      121.45      136.09     13.57 o
   8   3  12      411.95      349.84     18.98 o
   9   3  12       49.19       61.09     15.04 o
  10   3  12      348.66      326.07     28.59 o
  11   3  12       25.48       26.02     17.39 o
  12   3  12       32.98       56.15     18.33 o
  13   3  12       10.93       29.70     17.24 o
  14   3  12       30.01       40.24     18.79 o
  15   3  12       36.61       58.36     21.96 o
  16   3  12       33.93       64.98     40.00 o
  17   3  12       84.00      114.32     30.73 o
   0   4  12     3974.19     3687.27     70.70 o
   1   4  12      402.74      426.58     19.24 o
   2   4  12     4485.11     4370.51     55.04 o
   3   4  12        0.10       31.16     12.07 o
   4   4  12     2742.97     2475.53     41.03 o
   5   4  12      133.36      141.29     14.48 o
   6   4  12      607.23      586.51     22.37 o
   7   4  12      367.38      379.08     19.21 o
   8   4  12      185.53      210.32     18.22 o
   9   4  12       85.75       55.77     16.64 o
  10   4  12      139.58      174.22     21.33 o
  11   4  12       21.65       42.18     18.25 o
  12   4  12      213.81      232.05     24.02 o
  13   4  12        0.01        0.00     18.21 o
  14   4  12      327.23      319.94     27.60 o
  15   4  12      100.29      116.67     23.12 o
  16   4  12      118.61      167.38     30.39 o
  17   4  12        0.07      109.56     33.48 o
   1   5  12       79.25       45.94     13.28 o
   2   5  12       25.07       32.55     13.10 o
   3   5  12      202.93      206.37     16.70 o
   4   5  12      912.77      839.37     26.41 o
   5   5  12        5.51        0.00     13.43 o
   6   5  12      562.76      565.94     24.55 o
   7   5  12      568.19      586.98     28.01 o
   8   5  12      114.35      107.42     19.22 o
   9   5  12      407.11      387.46     30.41 o
  10   5  12      300.10      299.40     28.50 o
  11   5  12      137.66       77.34     23.92 o
  12   5  12       87.12      104.11     23.98 o
  13   5  12        0.15       54.33     23.49 o
  14   5  12        5.07       37.46     21.28 o
  15   5  12       37.37        3.80     29.79 o
  16   5  12      276.32      309.07     64.45 o
   0   6  12      538.37      582.82     34.16 o
   1   6  12      518.74      543.19     23.78 o
   2   6  12      385.92      383.10     20.85 o
   3   6  12       24.20       27.00     14.40 o
   4   6  12     1150.08     1113.07     33.91 o
   5   6  12       11.84        0.00     14.56 o
   6   6  12       27.81       58.88     17.33 o
   7   6  12      442.10      492.59     33.20 o
   8   6  12       70.98       87.38     21.83 o
   9   6  12       23.18       26.82     19.49 o
  10   6  12       26.00       48.43     21.60 o
  11   6  12        1.20       18.94     21.75 o
  12   6  12        1.99       10.22     23.35 o
  13   6  12       30.58       45.54     23.21 o
  14   6  12       21.62       24.13     24.83 o
  15   6  12       11.15       51.28     26.26 o
   1   7  12       92.43       60.36     15.53 o
   2   7  12      149.28      167.48     17.83 o
   3   7  12      579.53      636.82     33.01 o
   4   7  12      708.24      706.05     29.39 o
   5   7  12        6.77        0.00     16.42 o
   6   7  12       23.09        0.00     20.30 o
   7   7  12      103.56      102.52     22.85 o
   8   7  12      230.06      238.56     27.09 o
   9   7  12        3.68        0.00     20.78 o
  10   7  12      178.23      216.79     46.27 o
  11   7  12        1.35        0.00     19.56 o
  12   7  12      274.10      288.17     32.96 o
  13   7  12        3.21        0.00     27.51 o
  14   7  12        0.28        0.00     30.39 o
   0   8  12     1572.47     1737.50     59.85 o
   1   8  12       79.13       81.07     17.36 o
   2   8  12      449.60      478.17     26.59 o
   3   8  12       54.14       44.56     16.74 o
   4   8  12       22.60       41.74     17.80 o
   5   8  12      158.62      162.64     25.41 o
   6   8  12      329.08      318.70     31.37 o
   7   8  12       79.49       84.02     24.98 o
   8   8  12       60.29       79.85     31.17 o
   9   8  12      107.15      113.05     30.10 o
  10   8  12       91.09      114.32     25.70 o
  11   8  12      383.20      331.73     33.71 o
  12   8  12       77.44       78.64     34.47 o
   1   9  12      260.43      320.34     24.57 o
   2   9  12       47.46       35.87     18.98 o
   3   9  12      411.12      334.87     43.02 o
   4   9  12        4.95        0.00     22.75 o
   5   9  12       38.32       23.12     23.00 o
   6   9  12       20.61       44.79     26.65 o
   7   9  12        2.57       11.43     23.05 o
   8   9  12       14.52        0.00     24.42 o
   9   9  12       25.13       16.67     41.10 o
  10   9  12       31.25       14.83     33.31 o
   0  10  12      259.97      246.40     36.89 o
   1  10  12        0.29       15.91     21.71 o
   2  10  12        1.49       15.25     25.11 o
   3  10  12       17.39       18.71     23.97 o
   4  10  12        0.26        6.95     25.04 o
   5  10  12        6.28        0.00     26.99 o
   6  10  12       15.01        0.00     24.27 o
   1   1  13      474.68      416.91     14.66 o
   2   1  13     1656.71     1677.25     27.39 o
   3   1  13      859.63      763.63     17.95 o
   4   1  13      160.97      182.50     11.50 o
   5   1  13     2101.39     2052.93     30.60 o
   6   1  13     1246.23     1157.07     24.23 o
   7   1  13      261.87      268.79     15.17 o
   8   1  13     1030.00      940.23     23.93 o
   9   1  13      205.02      226.75     15.47 o
  10   1  13      955.86      888.53     26.24 o
  11   1  13        1.20        0.00     16.03 o
  12   1  13      483.23      469.31     24.16 o
  13   1  13        0.02       23.78     17.88 o
  14   1  13      154.33      125.09     29.50 o
  15   1  13      212.04      212.95     33.28 o
  16   1  13       26.09       48.51     28.78 o
  17   1  13        4.84        0.00     32.97 o
  18   1  13        2.41       55.41     34.67 o
   0   2  13      608.81      583.40     28.36 o
   1   2  13       56.37       81.66     11.95 o
   2   2  13       20.59       23.81     10.88 o
   3   2  13      320.17      339.26     14.83 o
   4   2  13     1900.94     1788.01     32.62 o
   5   2  13       77.81       76.67     12.03 o
   6   2  13      212.92      198.87     14.84 o
   7   2  13      540.26      536.34     20.15 o
   8   2  13      649.14      647.18     21.91 o
   9   2  13       94.55       92.02     15.30 o
  10   2  13       79.50       74.68     16.66 o
  11   2  13      106.12      138.72     19.74 o
  12   2  13      178.94      157.17     19.58 o
  13   2  13      554.47      605.97     31.64 o
  14   2  13       35.62       83.10     24.12 o
  15   2  13        2.53        1.19     26.82 o
  16   2  13      459.88      402.79     41.66 o
  17   2  13       24.45        0.07     33.46 o
   1   3  13      517.43      441.14     19.09 o
   2   3  13       56.72       62.98     12.54 o
   3   3  13     2190.73     2152.30     37.59 o
   4   3  13      211.44      200.56     15.97 o
   5   3  13     1258.68     1195.23     28.97 o
   6   3  13     3761.47     3656.33     50.74 o
   7   3  13       24.24       37.33     12.45 o
   8   3  13     2329.93     2158.97     39.92 o
   9   3  13      234.92      214.79     18.98 o
  10   3  13      193.25      240.19     21.40 o
  11   3  13       26.41        0.00     19.11 o
  12   3  13       72.23       89.92     19.25 o
  13   3  13      115.39      131.39     21.25 o
  14   3  13       19.79       26.06     18.85 o
  15   3  13       11.64       57.51     22.65 o
  16   3  13       19.52       65.77     30.29 o
  17   3  13       74.41       69.71     30.92 o
   0   4  13     1770.79     1774.23     50.36 o
   1   4  13        9.09        0.00     12.60 o
   2   4  13     1470.66     1367.88     31.57 o
   3   4  13      411.73      407.44     19.89 o
   4   4  13        2.67        0.00     11.97 o
   5   4  13        3.21        1.14     12.50 o
   6   4  13        0.74       11.74     13.87 o
   7   4  13     1011.45      946.94     30.08 o
   8   4  13        4.72        6.87     16.01 o
   9   4  13      532.39      531.18     29.85 o
  10   4  13       22.62       24.79     25.94 o
  11   4  13      406.72      414.46     37.88 o
  12   4  13       13.25        0.00     19.82 o
  13   4  13      150.55      172.54     25.88 o
  14   4  13        3.36        0.00     23.98 o
  15   4  13       82.98      114.97     26.09 o
  16   4  13       82.94      115.30     41.72 o
   1   5  13       27.48       21.78     13.46 o
   2   5  13      234.47      234.68     17.98 o
   3   5  13      269.29      225.37     17.53 o
   4   5  13      582.79      575.70     24.02 o
   5   5  13      316.45      310.34     21.82 o
   6   5  13     1408.16     1297.00     35.38 o
   7   5  13      319.60      293.77     23.13 o
   8   5  13        8.26        0.00     20.82 o
   9   5  13      518.77      478.16     32.08 o
  10   5  13        0.62       14.07     20.44 o
  11   5  13       68.91      127.44     23.74 o
  12   5  13      142.12      180.66     30.43 o
  13   5  13        3.39        0.00     20.70 o
  14   5  13      138.49      187.02     27.95 o
  15   5  13      105.05      114.15     29.57 o
  16   5  13        0.17        0.00     29.48 o
   0   6  13      113.21      139.20     23.84 o
   1   6  13       14.74        0.15     13.56 o
   2   6  13     2168.94     2049.83     42.62 o
   3   6  13     1384.51     1311.52     34.64 o
   4   6  13     1012.38      965.76     33.03 o
   5   6  13       65.60       76.53     16.17 o
   6   6  13       56.05       51.67     17.87 o
   7   6  13      462.81      488.20     29.89 o
   8   6  13      248.84      254.66     27.76 o
   9   6  13      224.33      218.05     26.91 o
  10   6  13       40.14        0.00     20.11 o
  11   6  13      389.00      447.24     34.41 o
  12   6  13      114.92      125.32     25.65 o
  13   6  13       15.67       20.38     23.37 o
  14   6  13      139.54      164.51     28.57 o
   1   7  13       99.86       79.77     15.98 o
   2   7  13      281.12      282.44     21.39 o
   3   7  13      228.13      233.78     20.45 o
   4   7  13        8.42       22.25     15.62 o
   5   7  13      626.36      639.12     34.46 o
   6   7  13       63.46       18.53     25.84 o
   7   7  13      100.51       97.37     23.56 o
   8   7  13       58.40       76.09     22.44 o
   9   7  13       15.23        0.00     20.04 o
  10   7  13       33.29       68.53     23.53 o
  11   7  13       18.94       24.79     21.36 o
  12   7  13       10.89        1.03     24.89 o
  13   7  13        0.69       52.69     25.92 o
   0   8  13       30.54       16.45     21.85 o
   1   8  13       68.01       59.17     17.59 o
   2   8  13      255.64      246.88     22.03 o
   3   8  13       36.44       25.06     16.47 o
   4   8  13       21.79       25.84     18.44 o
   5   8  13      411.83      485.56     34.74 o
   6   8  13       20.55        0.00     20.79 o
   7   8  13       18.29       38.08     31.44 o
   8   8  13        7.67       25.16     23.85 o
   9   8  13        1.21        0.00     23.32 o
  10   8  13        0.00        6.99     22.89 o
  11   8  13       60.96      153.04     29.46 o
   1   9  13       20.07       29.42     18.39 o
   2   9  13      351.57      392.05     28.46 o
   3   9  13       10.05       76.42     24.31 o
   4   9  13      174.37      184.17     27.21 o
   5   9  13        1.61        3.01     23.56 o
   6   9  13       46.26       48.00     24.80 o
   7   9  13        4.55        5.74     24.22 o
   8   9  13      199.81      239.03     31.96 o
   9   9  13       25.42       39.28     25.94 o
   0  10  13      617.89      655.28     51.42 o
   1  10  13        9.23       44.03     23.32 o
   2  10  13       73.85       62.79     31.42 o
   3  10  13      119.05      128.92     29.16 o
   4  10  13      239.80      238.70     33.91 o
   5  10  13       14.83        0.00     23.41 o
   0   0  14     5470.92     4861.94     91.25 o
   1   0  14      318.95      328.56     18.66 o
   2   0  14     1856.97     1725.73     37.55 o
   3   0  14      115.56       87.27     14.66 o
   4   0  14      953.87      847.19     29.15 o
   5   0  14       24.47       32.25     14.59 o
   6   0  14       20.64       26.86     17.76 o
   7   0  14       10.52        0.00     15.18 o
   8   0  14      407.54      361.14     24.76 o
   9   0  14       37.50       10.36     18.10 o
  10   0  14     2766.16     2749.80     59.53 o
  11   0  14      410.09      418.96     27.84 o
  12   0  14      194.05      190.39     27.91 o
  13   0  14        3.15       26.72     28.23 o
  14   0  14       16.30       51.40     41.16 o
  15   0  14      644.98      657.36     69.97 o
  16   0  14        4.91        0.00     57.22 o
  17   0  14       43.20      129.49     70.37 o
   1   1  14     3960.65     3791.43     47.56 o
   2   1  14      553.63      533.89     17.17 o
   3   1  14     3188.00     2898.43     38.39 o
   4   1  14      329.38      364.98     16.63 o
   5   1  14      977.44      906.08     23.53 o
   6   1  14      890.71      843.92     23.46 o
   7   1  14      469.65      446.97     19.25 o
   8   1  14      285.34      341.78     18.25 o
   9   1  14      209.55      205.57     17.12 o
  10   1  14      393.28      470.20     22.57 o
  11   1  14     1047.56      994.82     32.27 o
  12   1  14      112.20      106.65     18.87 o
  13   1  14      359.79      424.87     40.52 o
  14   1  14        7.83       40.05     40.35 o
  15   1  14      210.25      221.72     33.96 o
  16   1  14        0.43       15.49     29.39 o
  17   1  14       21.65       87.67     43.49 o
   0   2  14     1155.99     1049.37     37.73 o
   1   2  14      350.70      392.42     20.23 o
   2   2  14       73.78       46.54     12.00 o
   3   2  14      586.58      589.87     21.40 o
   4   2  14      345.80      304.66     17.14 o
   5   2  14      616.93      622.14     31.57 o
   6   2  14      235.84      232.30     17.26 o
   7   2  14      349.52      354.87     18.01 o
   8   2  14      102.09      111.19     14.74 o
   9   2  14     1252.34     1207.08     31.81 o
  10   2  14       12.04        6.15     14.81 o
  11   2  14      357.93      398.79     25.33 o
  12   2  14      466.27      437.13     26.62 o
  13   2  14      424.39      487.06     29.76 o
  14   2  14      139.37      121.53     26.62 o
  15   2  14      177.73      272.92     36.58 o
  16   2  14       91.41      151.37     33.30 o
  17   2  14       57.31       42.10     34.92 o
   1   3  14      777.26      715.52     23.80 o
   2   3  14      283.88      322.62     18.24 o
   3   3  14      721.28      663.07     23.44 o
   4   3  14     1666.36     1703.85     35.35 o
   5   3  14      109.17      119.84     14.88 o
   6   3  14      176.68      219.36     17.59 o
   7   3  14     2222.94     2057.51     39.52 o
   8   3  14      336.47      343.57     21.73 o
   9   3  14      131.57      193.70     20.91 o
  10   3  14     1520.27     1469.43     45.11 o
  11   3  14      141.39      156.60     21.90 o
  12   3  14      204.97      198.25     25.49 o
  13   3  14      203.91      241.29     26.87 o
  14   3  14      132.96      129.04     24.39 o
  15   3  14       45.43       41.15     28.82 o
  16   3  14       12.07       53.05     44.70 o
  17   3  14      294.03      283.19     48.10 o
   0   4  14       53.05       70.91     19.93 o
   1   4  14       90.31       77.15     14.68 o
   2   4  14       34.46       41.98     13.66 o
   3   4  14       25.46       23.16     13.62 o
   4   4  14      167.69      135.78     16.13 o
   5   4  14     3983.47     3779.44     54.34 o
   6   4  14     1598.95     1513.35     37.73 o
   7   4  14      529.00      543.08     25.40 o
   8   4  14     2064.72     1892.87     58.97 o
   9   4  14      830.88      778.21     37.70 o
  10   4  14       26.60       46.06     19.75 o
  11   4  14      348.27      386.65     30.58 o
  12   4  14       26.62       18.19     20.48 o
  13   4  14      512.80      516.21     35.94 o
  14   4  14      288.84      294.61     31.04 o
  15   4  14       18.93       63.33     23.79 o
  16   4  14       61.77       91.54     31.53 o
   1   5  14      394.15      364.78     20.69 o
   2   5  14      179.33      193.55     17.96 o
   3   5  14     1121.81     1133.07     31.93 o
   4   5  14     1186.70     1153.53     32.21 o
   5   5  14        2.31        0.00     14.55 o
   6   5  14      993.88     1043.76     33.03 o
   7   5  14      965.45      912.59     34.30 o
   8   5  14       22.55       13.52     17.30 o
   9   5  14       86.72       77.98     24.81 o
  10   5  14      175.66      178.07     25.51 o
  11   5  14       35.60       58.26     22.69 o
  12   5  14      121.84      133.27     26.83 o
  13   5  14      245.98      308.91     39.87 o
  14   5  14        6.53       30.74     34.36 o
  15   5  14       41.20       22.97     25.20 o
   0   6  14      440.33      455.17     33.23 o
   1   6  14      149.61      131.95     17.75 o
   2   6  14       66.16       83.44     16.41 o
   3   6  14       25.42       17.60     14.22 o
   4   6  14      182.59      164.01     18.93 o
   5   6  14      418.29      394.97     23.66 o
   6   6  14      143.18      144.20     19.99 o
   7   6  14        0.82       19.78     18.46 o
   8   6  14      135.12      107.55     23.09 o
   9   6  14        6.92       20.73     21.15 o
  10   6  14       30.36       39.45     25.25 o
  11   6  14        0.60        0.00     22.07 o
  12   6  14      302.31      339.79     33.11 o
  13   6  14       54.91       69.19     25.94 o
  14   6  14        7.51        1.62     25.22 o
   1   7  14      754.06      744.31     29.14 o
   2   7  14      176.46      175.16     19.80 o
   3   7  14       78.51       83.84     16.97 o
   4   7  14        0.40        0.00     15.36 o
   5   7  14       39.97        0.00     16.20 o
   6   7  14        1.45       41.48     21.17 o
   7   7  14       68.27       62.29     24.86 o
   8   7  14       31.84        8.59     21.47 o
   9   7  14        3.85       21.94     21.67 o
  10   7  14      189.24      207.92     28.15 o
  11   7  14       41.00       70.47     25.57 o
  12   7  14        0.55        0.00     23.48 o
  13   7  14      127.53      162.79     30.77 o
   0   8  14       55.40       50.26     23.07 o
   1   8  14        0.07        2.21     16.55 o
   2   8  14       10.68        8.74     16.20 o
   3   8  14      407.07      407.64     28.41 o
   4   8  14       38.68       42.49     21.67 o
   5   8  14       84.87      111.47     26.26 o
   6   8  14       33.32       31.78     21.48 o
   7   8  14      177.02      175.75     28.41 o
   8   8  14       26.20        0.00     23.63 o
   9   8  14       51.52       12.80     24.40 o
  10   8  14       48.04       40.15     25.63 o
  11   8  14        1.40        5.52     23.48 o
   1   9  14        1.77        0.00     18.33 o
   2   9  14       21.46       36.85     19.34 o
   3   9  14        7.67        0.00     21.30 o
   4   9  14       24.97       76.59     29.61 o
   5   9  14       94.39      106.67     25.94 o
   6   9  14       88.75      102.80     28.15 o
   7   9  14       21.84        0.00     25.20 o
   8   9  14        4.07        9.54     25.64 o
   0  10  14       69.05       69.83     31.08 o
   1  10  14        8.71        0.00     22.65 o
   2  10  14       32.16       40.31     29.53 o
   3  10  14        3.34       34.08     27.49 o
   4  10  14        0.64        5.83     25.00 o
   1   1  15     1850.88     1765.15     36.57 o
   2   1  15      443.00      431.25     19.23 o
   3   1  15      267.46      276.15     16.82 o
   4   1  15       10.88       16.35     12.57 o
   5   1  15       26.72       27.12     13.15 o
   6   1  15      244.98      247.56     16.54 o
   7   1  15       38.81       44.73     13.67 o
   8   1  15      575.58      586.86     22.71 o
   9   1  15      611.55      555.96     22.74 o
  10   1  15      441.62      482.10     22.98 o
  11   1  15      287.42      336.19     25.73 o
  12   1  15      230.58      219.87     21.67 o
  13   1  15      326.82      363.97     30.01 o
  14   1  15      399.13      339.37     44.77 o
  15   1  15       17.76       36.09     33.86 o
  16   1  15        9.24       19.56     33.90 o
  17   1  15       55.60       32.56     44.16 o
   0   2  15      743.40      656.80     31.49 o
   1   2  15      106.73      108.83     14.50 o
   2   2  15      244.48      231.26     16.92 o
   3   2  15     1389.73     1250.29     30.12 o
   4   2  15        3.33        0.00     11.58 o
   5   2  15      552.49      548.21     22.20 o
   6   2  15       56.06       45.05     13.99 o
   7   2  15      302.27      304.48     20.90 o
   8   2  15     3133.11     2951.18     48.26 o
   9   2  15      262.19      266.68     20.88 o
  10   2  15      372.39      371.16     24.65 o
  11   2  15      247.59      254.66     24.36 o
  12   2  15       66.10      114.97     21.80 o
  13   2  15      157.87      240.67     27.34 o
  14   2  15        8.06       29.81     33.45 o
  15   2  15       27.78       15.19     39.86 o
  16   2  15        5.78        0.00     31.91 o
  17   2  15       25.83       76.20     36.67 o
   1   3  15      136.40      175.25     16.37 o
   2   3  15      333.14      357.95     19.67 o
   3   3  15       22.37       41.71     13.99 o
   4   3  15      632.18      558.45     23.03 o
   5   3  15       78.77       62.13     15.10 o
   6   3  15      238.29      255.15     18.99 o
   7   3  15       59.05       75.91     16.08 o
   8   3  15      179.38      182.81     18.86 o
   9   3  15      381.07      444.44     26.45 o
  10   3  15     1959.97     1868.12     52.05 o
  11   3  15      159.05      158.34     22.83 o
  12   3  15        1.18        0.00     19.99 o
  13   3  15       27.33       21.49     22.26 o
  14   3  15        8.12        0.00     20.38 o
  15   3  15      278.01      409.49     55.43 o
  16   3  15        1.98       45.83     51.42 o
   0   4  15      176.45      134.58     23.79 o
   1   4  15        0.13       10.10     13.33 o
   2   4  15       14.88        4.10     13.71 o
   3   4  15       68.49       80.35     15.32 o
   4   4  15     1634.74     1494.48     35.76 o
   5   4  15        9.07        0.00     13.58 o
   6   4  15      410.82      379.95     22.59 o
   7   4  15      908.11      891.67     30.72 o
   8   4  15        0.63       11.38     21.19 o
   9   4  15        4.68       49.89     17.87 o
  10   4  15       87.15       46.44     19.71 o
  11   4  15       10.12       30.14     19.71 o
  12   4  15       19.22       12.66     27.11 o
  13   4  15        0.07        0.00     22.73 o
  14   4  15       82.44       68.54     26.88 o
  15   4  15        1.14        0.00     21.88 o
   1   5  15     2376.02     2403.34     45.84 o
   2   5  15        1.77        0.00     13.70 o
   3   5  15     3480.82     3523.19     55.63 o
   4   5  15        4.88        0.00     14.54 o
   5   5  15     1745.24     1725.68     56.49 o
   6   5  15      420.11      417.88     24.13 o
   7   5  15      141.91      139.42     19.77 o
   8   5  15      222.40      221.17     23.05 o
   9   5  15      111.16      104.94     22.83 o
  10   5  15      913.28      858.29     42.80 o
  11   5  15       29.53       23.42     21.39 o
  12   5  15       86.24       23.96     22.90 o
  13   5  15        5.62       34.77     23.22 o
  14   5  15        7.50        0.00     23.14 o
  15   5  15      157.53      170.88     29.57 o
   0   6  15     2248.15     2279.88     74.27 o
   1   6  15      364.48      375.93     22.67 o
   2   6  15      516.26      544.41     25.38 o
   3   6  15      477.63      451.69     23.36 o
   4   6  15      207.60      194.14     19.49 o
   5   6  15      363.68      314.32     22.03 o
   6   6  15      309.30      313.23     24.21 o
   7   6  15      376.23      314.94     26.52 o
   8   6  15      141.57      149.18     24.80 o
   9   6  15      276.13      207.40     27.15 o
  10   6  15       91.78       51.80     23.11 o
  11   6  15      172.70      144.23     26.46 o
  12   6  15      188.18      158.39     27.01 o
  13   6  15        8.90       20.40     25.19 o
   1   7  15     1685.02     1775.71     42.93 o
   2   7  15      316.72      299.52     22.69 o
   3   7  15     1431.73     1358.97     40.49 o
   4   7  15      100.55      109.91     18.18 o
   5   7  15       80.86       85.28     19.20 o
   6   7  15       55.55       36.97     21.85 o
   7   7  15       52.21       28.85     22.82 o
   8   7  15        0.37        0.00     20.59 o
   9   7  15        8.57       40.49     26.03 o
  10   7  15      134.59      116.12     25.93 o
  11   7  15       54.92       78.31     24.97 o
  12   7  15        2.22       20.64     25.78 o
   0   8  15      246.75      258.80     30.14 o
   1   8  15        3.30       10.58     17.38 o
   2   8  15        6.86        0.00     16.16 o
   3   8  15        2.29       21.90     18.38 o
   4   8  15       21.38       10.36     18.41 o
   5   8  15       45.57       61.24     24.48 o
   6   8  15       23.17       10.24     23.81 o
   7   8  15        3.93        0.00     23.31 o
   8   8  15        0.15        0.00     24.54 o
   9   8  15       14.63       55.36     26.65 o
  10   8  15       71.65       72.41     34.70 o
   1   9  15        4.59       27.88     20.20 o
   2   9  15        9.21       18.85     19.05 o
   3   9  15        0.12        6.32     21.16 o
   4   9  15       21.71       25.88     23.69 o
   5   9  15       15.89        7.79     27.07 o
   6   9  15      156.95      161.79     31.54 o
   7   9  15       10.05        2.61     25.94 o
   0  10  15        6.61       10.33     47.58 o
   1  10  15       10.63       37.51     23.90 o
   0   0  16     5140.18     4614.79    132.59 o
   1   0  16      123.78      137.15     26.03 o
   2   0  16     4342.26     3946.09     85.93 o
   3   0  16     1448.22     1354.21     51.29 o
   4   0  16     2977.28     2715.14     71.87 o
   5   0  16      198.47      185.36     24.30 o
   6   0  16       16.33       12.83     20.16 o
   7   0  16      572.73      508.79     32.38 o
   8   0  16     2835.95     2613.67     64.82 o
   9   0  16      172.90      129.48     24.63 o
  10   0  16      806.42      872.58     41.34 o
  11   0  16     1167.43     1075.58     50.84 o
  12   0  16       61.16      114.42     32.02 o
  13   0  16      569.43      561.33     73.23 o
  14   0  16       19.93        0.00     39.33 o
  15   0  16      131.98      112.19     48.76 o
  16   0  16      453.13      639.50    102.05 o
   1   1  16      872.38      849.07     24.99 o
   2   1  16      122.30      139.95     15.21 o
   3   1  16      392.07      413.31     19.79 o
   4   1  16      385.47      375.46     19.70 o
   5   1  16       27.16       17.18     13.89 o
   6   1  16        1.11        0.00     16.69 o
   7   1  16     2080.07     1963.57     41.97 o
   8   1  16      216.29      160.91     19.51 o
   9   1  16       19.62       13.94     18.97 o
  10   1  16        1.14       16.49     17.85 o
  11   1  16      977.82      949.04     37.14 o
  12   1  16     1325.79     1231.05     42.51 o
  13   1  16       77.64       60.84     24.58 o
  14   1  16       20.53       39.91     29.17 o
  15   1  16       23.93       67.07     34.86 o
  16   1  16       13.63      108.51     47.75 o
   0   2  16       40.77       49.25     20.57 o
   1   2  16      140.72      149.66     16.11 o
   2   2  16      184.62      129.00     15.79 o
   3   2  16      253.78      275.56     18.69 o
   4   2  16        1.34        2.63     13.25 o
   5   2  16        0.48       10.41     13.38 o
   6   2  16       98.69       87.16     15.77 o
   7   2  16     3470.22     3344.75     52.05 o
   8   2  16      104.41       96.33     16.49 o
   9   2  16      120.45      154.51     18.10 o
  10   2  16      235.11      225.27     23.19 o
  11   2  16      478.27      507.61     30.56 o
  12   2  16        3.03       15.43     19.25 o
  13   2  16       98.80       91.86     23.55 o
  14   2  16       57.24      112.99     34.95 o
  15   2  16       59.37       61.24     68.04 o
  16   2  16        0.27        0.00     71.20 o
   1   3  16     1743.67     1663.04     34.39 o
   2   3  16        5.57        6.19     14.10 o
   3   3  16     1919.56     1857.26     38.89 o
   4   3  16      772.46      757.86     26.70 o
   5   3  16     1841.60     1789.04     38.60 o
   6   3  16     1537.90     1538.46     36.67 o
   7   3  16      312.24      283.59     21.29 o
   8   3  16      869.46      971.49     32.36 o
   9   3  16       22.58       21.93     17.25 o
  10   3  16       44.76       37.77     20.45 o
  11   3  16      232.06      273.28     25.81 o
  12   3  16      553.31      598.25     36.81 o
  13   3  16       67.79       48.11     22.61 o
  14   3  16        3.24        0.00     22.87 o
  15   3  16       20.45        0.00     38.68 o
  16   3  16       13.42       21.50     37.25 o
   0   4  16     2718.86     2574.18     65.99 o
   1   4  16        2.73       19.46     14.87 o
   2   4  16     2181.12     1989.36     41.33 o
   3   4  16      758.62      702.59     26.74 o
   4   4  16       85.02       60.98     15.82 o
   5   4  16       19.98       23.58     14.98 o
   6   4  16      154.81      185.16     19.74 o
   7   4  16      457.08      406.96     23.36 o
   8   4  16      377.32      355.90     24.45 o
   9   4  16        6.50        0.00     16.24 o
  10   4  16      916.48      926.55     39.22 o
  11   4  16        0.23        8.74     20.88 o
  12   4  16       26.52       48.83     22.37 o
  13   4  16       77.99       52.69     24.57 o
  14   4  16      150.59      244.84     44.74 o
  15   4  16      270.70      259.97     37.76 o
   1   5  16     1103.67     1072.39     32.82 o
   2   5  16      154.26      150.83     18.67 o
   3   5  16      400.54      394.53     22.64 o
   4   5  16       24.93       21.17     15.42 o
   5   5  16      500.95      433.08     24.30 o
   6   5  16       20.30       12.42     15.59 o
   7   5  16      256.71      272.77     22.60 o
   8   5  16       13.17       29.55     18.38 o
   9   5  16        4.32       34.74     26.77 o
  10   5  16      131.02      118.43     25.38 o
  11   5  16        2.25       21.76     26.41 o
  12   5  16       48.65       75.27     32.36 o
  13   5  16       12.39       24.97     24.50 o
  14   5  16       24.09        0.00     23.96 o
   0   6  16      175.29       83.01     24.43 o
   1   6  16        0.14        1.49     14.36 o
   2   6  16        2.81       13.15     14.56 o
   3   6  16       30.84       44.05     15.87 o
   4   6  16        0.09        0.00     15.68 o
   5   6  16      130.62      150.04     18.73 o
   6   6  16       37.04       13.85     16.02 o
   7   6  16      185.29      200.69     24.19 o
   8   6  16      276.50      281.26     37.66 o
   9   6  16       74.45       66.62     23.54 o
  10   6  16       56.75       15.32     20.65 o
  11   6  16      214.65      168.80     27.92 o
  12   6  16        0.03        6.46     32.80 o
  13   6  16        2.96        0.00     23.64 o
   1   7  16       54.41       43.89     16.55 o
   2   7  16      125.06      108.53     17.57 o
   3   7  16        5.53       19.85     16.22 o
   4   7  16      417.01      449.16     28.56 o
   5   7  16       56.82       59.00     23.27 o
   6   7  16      316.34      311.17     28.08 o
   7   7  16       21.19       26.26     21.02 o
   8   7  16      306.91      289.76     30.76 o
   9   7  16       51.06       26.74     37.32 o
  10   7  16        3.19        0.00     22.58 o
  11   7  16       97.33      124.25     27.09 o
   0   8  16      475.64      548.03     45.53 o
   1   8  16       19.89       38.74     18.50 o
   2   8  16      284.39      301.44     30.66 o
   3   8  16        2.92       17.54     18.18 o
   4   8  16      407.86      358.95     32.60 o
   5   8  16       11.02       18.64     23.00 o
   6   8  16       40.80       31.93     24.23 o
   7   8  16       42.67       22.19     24.24 o
   8   8  16        0.52        0.00     24.23 o
   9   8  16       31.93       42.07     26.25 o
   1   9  16      104.52       55.96     21.62 o
   2   9  16        3.34       15.05     20.11 o
   3   9  16       55.28       95.47     23.17 o
   4   9  16        7.96       14.62     25.31 o
   5   9  16       25.15       23.42     23.31 o
   6   9  16       11.18       19.02     35.29 o
   1   1  17      334.38      356.63     23.73 o
   2   1  17      244.89      239.98     21.24 o
   3   1  17      126.89      153.20     20.47 o
   4   1  17     1559.72     1543.67     37.61 o
   5   1  17     1670.95     1507.02     37.33 o
   6   1  17       36.01       43.25     17.20 o
   7   1  17      812.30      839.95     30.76 o
   8   1  17       57.25       50.19     17.49 o
   9   1  17       24.42       24.72     15.92 o
  10   1  17     1192.46     1169.40     37.66 o
  11   1  17       28.33       32.90     18.83 o
  12   1  17      145.62      131.00     28.07 o
  13   1  17       70.96       67.20     28.31 o
  14   1  17        0.69       24.11     36.54 o
  15   1  17      219.73      174.12     51.06 o
  16   1  17       13.21       18.63     45.24 o
   0   2  17     4609.18     4463.09     84.03 o
   1   2  17      589.60      573.05     24.34 o
   2   2  17     5454.38     5189.13     64.22 o
   3   2  17     1745.82     1642.36     36.52 o
   4   2  17     1808.69     1608.37     36.70 o
   5   2  17      268.45      249.55     19.76 o
   6   2  17     1550.72     1407.56     35.51 o
   7   2  17     1228.00     1228.70     33.36 o
   8   2  17     1325.89     1453.86     38.35 o
   9   2  17       36.31       69.53     18.12 o
  10   2  17        7.01       18.59     18.26 o
  11   2  17      318.65      322.71     29.61 o
  12   2  17       47.94       81.24     23.40 o
  13   2  17      204.69      167.89     29.39 o
  14   2  17      351.53      286.18     42.40 o
  15   2  17      100.83        5.01     42.69 o
   1   3  17       73.02       89.61     16.16 o
   2   3  17        0.71        0.00     13.24 o
   3   3  17       88.70      136.96     17.29 o
   4   3  17      219.39      201.39     23.27 o
   5   3  17      305.59      347.15     21.50 o
   6   3  17        2.15        0.00     15.20 o
   7   3  17      130.10      121.26     18.29 o
   8   3  17      535.77      576.39     26.79 o
   9   3  17      265.97      252.79     22.32 o
  10   3  17       37.28       77.78     21.20 o
  11   3  17        4.56        6.62     19.16 o
  12   3  17      171.41      200.03     27.69 o
  13   3  17      121.01      174.49     27.11 o
  14   3  17       18.30       23.13     32.45 o
  15   3  17        6.51       46.31     34.01 o
   0   4  17     2829.91     2779.65     70.20 o
   1   4  17       67.39       64.19     16.84 o
   2   4  17      638.98      570.43     25.67 o
   3   4  17       29.94       35.53     15.64 o
   4   4  17      174.10      135.24     19.94 o
   5   4  17      691.55      670.67     26.84 o
   6   4  17        4.17        5.62     15.49 o
   7   4  17        0.79        0.00     14.08 o
   8   4  17       64.42       78.97     18.41 o
   9   4  17       39.12       48.91     19.72 o
  10   4  17      124.00      117.71     23.17 o
  11   4  17        1.59       29.64     22.59 o
  12   4  17        6.06        5.37     21.69 o
  13   4  17        2.71        0.00     26.36 o
  14   4  17       66.24       78.35     26.36 o
   1   5  17       28.47       35.74     15.81 o
   2   5  17      142.07      114.36     17.60 o
   3   5  17        7.67        0.00     14.64 o
   4   5  17       38.15       29.54     14.66 o
   5   5  17        9.66        6.52     15.37 o
   6   5  17       30.19       50.78     16.15 o
   7   5  17      144.04      102.71     19.21 o
   8   5  17     1262.96     1260.54     45.66 o
   9   5  17      216.09      245.07     27.95 o
  10   5  17      322.06      332.86     32.25 o
  11   5  17      149.19      163.03     26.48 o
  12   5  17      132.87      196.51     29.12 o
  13   5  17       77.80       83.30     25.94 o
   0   6  17        0.03        0.68     21.38 o
   1   6  17        3.63        0.00     14.51 o
   2   6  17        9.96       15.39     15.32 o
   3   6  17      129.87      112.59     18.53 o
   4   6  17       17.39        0.00     14.89 o
   5   6  17        0.76        3.87     17.14 o
   6   6  17      175.19      194.84     22.07 o
   7   6  17      110.47       75.99     22.83 o
   8   6  17        7.10        6.02     20.04 o
   9   6  17       26.77       42.79     23.43 o
  10   6  17        3.43       40.62     24.14 o
  11   6  17       60.48      110.38     26.73 o
  12   6  17       73.30       62.58     27.14 o
   1   7  17      357.14      350.23     23.72 o
   2   7  17       80.09       69.41     18.24 o
   3   7  17      315.92      266.03     22.88 o
   4   7  17       10.62        0.00     16.42 o
   5   7  17       20.78       26.42     18.97 o
   6   7  17       57.70       70.06     22.05 o
   7   7  17       51.51       47.61     23.10 o
   8   7  17        2.49       12.84     23.86 o
   9   7  17       30.00       20.70     22.89 o
  10   7  17      132.99      120.66     28.02 o
  11   7  17       13.85        3.46     25.65 o
   0   8  17      454.93      441.38     41.81 o
   1   8  17       47.39       76.96     19.61 o
   2   8  17      178.62      176.03     21.93 o
   3   8  17        0.54        0.00     19.41 o
   4   8  17       54.31       43.55     20.33 o
   5   8  17        1.21        0.00     22.54 o
   6   8  17       90.56       64.52     25.76 o
   7   8  17       29.66       34.16     25.90 o
   8   8  17        5.61        0.00     24.21 o
   1   9  17      158.00      139.84     24.41 o
   2   9  17        0.74       23.64     21.23 o
   3   9  17      183.57      166.24     27.37 o
   4   9  17      344.44      383.90     37.10 o
   5   9  17      196.82      148.39     32.18 o
   0   0  18      161.43      112.55     42.28 o
   1   0  18      221.41      216.62     31.66 o
   2   0  18       50.33       74.22     27.12 o
   3   0  18      150.43      137.79     28.77 o
   4   0  18      765.54      773.70     45.15 o
   5   0  18    16334.32    16121.58    239.95 o
   6   0  18       12.24       15.84     28.29 o
   7   0  18     3893.16     3899.58     93.48 o
   8   0  18     3479.08     3402.30     87.74 o
   9   0  18     1784.63     1794.17     64.95 o
  10   0  18      255.65      283.11     35.32 o
  11   0  18      174.35      137.54     33.87 o
  12   0  18      347.18      371.38     54.89 o
  13   0  18      333.55      377.92     87.25 o
  14   0  18       50.07       27.18     65.79 o
  15   0  18       70.90        0.00     63.10 o
   1   1  18       60.62       54.26     18.61 o
   2   1  18       86.92      106.47     19.65 o
   3   1  18      132.01      135.32     20.13 o
   4   1  18      743.94      678.93     31.39 o
   5   1  18       48.11       69.56     20.23 o
   6   1  18      172.10      184.30     22.03 o
   7   1  18      716.07      636.34     30.02 o
   8   1  18      273.52      269.97     23.24 o
   9   1  18        9.65       24.32     17.21 o
  10   1  18       14.83       24.69     18.72 o
  11   1  18       52.13       88.93     21.46 o
  12   1  18      595.48      593.70     40.41 o
  13   1  18      194.97      245.78     59.63 o
  14   1  18       52.90       48.86     36.08 o
  15   1  18        0.35       32.58     58.51 o
   0   2  18       32.90       61.70     27.24 o
   1   2  18     1257.73     1161.47     39.76 o
   2   2  18      809.39      757.90     28.98 o
   3   2  18     1300.23     1295.72     41.01 o
   4   2  18      403.14      411.92     24.13 o
   5   2  18        5.43        0.00     16.26 o
   6   2  18      268.70      267.85     21.46 o
   7   2  18      585.23      582.72     26.97 o
   8   2  18      121.19      117.63     18.57 o
   9   2  18      562.99      608.25     29.92 o
  10   2  18        9.89       21.78     19.36 o
  11   2  18       57.69       55.33     22.71 o
  12   2  18      137.06      126.32     24.98 o
  13   2  18       11.48        2.66     26.85 o
  14   2  18        5.15       62.04     35.24 o
  15   2  18       34.73       73.29     67.86 o
   1   3  18      786.19      707.86     27.37 o
   2   3  18      716.98      644.34     26.64 o
   3   3  18        6.53        0.00     14.23 o
   4   3  18       39.37       29.82     15.68 o
   5   3  18      156.87      171.49     18.28 o
   6   3  18      873.89      801.71     28.56 o
   7   3  18      218.37      237.39     20.67 o
   8   3  18      138.84      153.56     19.74 o
   9   3  18        8.44       12.20     19.01 o
  10   3  18       27.45        5.45     21.08 o
  11   3  18      184.72      196.69     31.12 o
  12   3  18       37.18       34.06     25.80 o
  13   3  18       95.83      135.48     29.17 o
  14   3  18       14.03       14.75     25.95 o
   0   4  18      228.73      249.35     28.31 o
   1   4  18      279.46      274.54     20.12 o
   2   4  18      154.00      135.61     17.67 o
   3   4  18      123.64      127.68     16.99 o
   4   4  18      186.77      189.14     18.14 o
   5   4  18      132.16      135.88     17.52 o
   6   4  18      154.20      191.17     19.15 o
   7   4  18       41.17       39.70     17.93 o
   8   4  18       78.32       98.58     19.94 o
   9   4  18      285.63      242.30     26.71 o
  10   4  18        9.30        0.00     19.82 o
  11   4  18        0.04        0.00     21.62 o
  12   4  18       10.41       30.50     23.98 o
  13   4  18       69.60       65.71     29.36 o
  14   4  18        2.90       47.35     28.16 o
   1   5  18      196.96      177.55     19.33 o
   2   5  18       50.04       47.49     16.22 o
   3   5  18        1.39        0.00     14.19 o
   4   5  18        2.20        8.78     16.05 o
   5   5  18       43.63       39.93     22.45 o
   6   5  18      132.97       84.87     19.81 o
   7   5  18        0.59        2.40     17.05 o
   8   5  18        0.04       41.20     20.28 o
   9   5  18       11.49       12.46     23.22 o
  10   5  18       43.03       41.67     23.23 o
  11   5  18       22.52        5.55     23.02 o
  12   5  18       28.02        5.20     24.67 o
  13   5  18       27.31       81.09     27.67 o
   0   6  18      159.24      146.84     27.22 o
   1   6  18      108.03       93.32     21.62 o
   2   6  18        3.31        6.53     15.26 o
   3   6  18       34.58       29.20     16.75 o
   4   6  18      115.93      115.73     22.12 o
   5   6  18       30.82       20.93     18.16 o
   6   6  18       11.92       28.86     18.73 o
   7   6  18        0.05        0.00     18.74 o
   8   6  18       30.56       60.67     22.23 o
   9   6  18      173.05      169.93     27.50 o
  10   6  18        4.88       22.85     22.49 o
  11   6  18       99.11      119.49     27.46 o
   1   7  18     1256.82     1247.56     39.01 o
   2   7  18      140.00      136.45     20.51 o
   3   7  18      256.91      293.13     23.84 o
   4   7  18        2.86        5.33     20.74 o
   5   7  18      100.58      104.23     27.53 o
   6   7  18       69.92       41.82     22.41 o
   7   7  18       24.12       18.41     23.60 o
   8   7  18        7.61        0.00     25.38 o
   9   7  18        2.61        0.00     23.94 o
  10   7  18        4.38        0.00     27.73 o
   0   8  18      264.66      292.49     38.14 o
   1   8  18       11.12        1.86     18.75 o
   2   8  18      238.36      308.74     25.43 o
   3   8  18        4.12       18.05     19.99 o
   4   8  18       83.16       77.39     22.01 o
   5   8  18      535.86      520.29     39.20 o
   6   8  18       38.85        0.46     26.11 o
   7   8  18      133.03      120.26     29.19 o
   1   9  18        0.21       25.49     19.78 o
   2   9  18       53.39       43.44     24.90 o
   1   1  19        3.76        0.00     19.30 o
   2   1  19      145.82      122.67     22.12 o
   3   1  19     3159.95     2912.55     58.23 o
   4   1  19      890.63      873.91     34.99 o
   5   1  19       49.44       17.02     18.91 o
   6   1  19      608.23      610.42     29.61 o
   7   1  19        2.44        0.00     16.68 o
   8   1  19       24.79       50.53     18.80 o
   9   1  19        4.44        0.00     15.50 o
  10   1  19       48.17       37.21     20.39 o
  11   1  19        1.85       20.86     21.09 o
  12   1  19       26.37       30.37     30.94 o
  13   1  19       44.27       58.69     36.00 o
  14   1  19       37.85       53.30     61.67 o
  15   1  19      166.04       82.66     76.95 o
   0   2  19      692.15      755.95     48.68 o
   1   2  19       15.56       32.73     18.74 o
   2   2  19      983.36      916.51     35.62 o
   3   2  19     1978.68     1921.62     48.37 o
   4   2  19      107.18       88.61     20.39 o
   5   2  19       47.14       39.68     18.09 o
   6   2  19        6.69       31.90     17.30 o
   7   2  19      577.05      625.66     30.16 o
   8   2  19      149.69      150.44     21.78 o
   9   2  19      552.75      529.78     31.46 o
  10   2  19      172.17      166.40     28.26 o
  11   2  19      242.79      280.41     31.61 o
  12   2  19      218.76      191.95     29.14 o
  13   2  19       17.73       15.55     27.84 o
  14   2  19       13.92       88.45     36.52 o
   1   3  19     1307.23     1178.33     35.99 o
   2   3  19        2.07       19.64     17.12 o
   3   3  19       43.20       62.20     17.48 o
   4   3  19     1247.80     1193.77     36.41 o
   5   3  19      203.06      232.14     21.08 o
   6   3  19      374.98      339.89     22.50 o
   7   3  19      359.57      403.17     26.22 o
   8   3  19       19.13       18.61     17.29 o
   9   3  19        3.60       36.39     19.97 o
  10   3  19      220.18      249.16     30.34 o
  11   3  19        0.24       51.94     23.38 o
  12   3  19      160.62      171.71     36.69 o
  13   3  19      115.66      221.16     37.71 o
  14   3  19        8.80        0.00     30.75 o
   0   4  19       88.33      123.21     30.45 o
   1   4  19       71.20      113.83     22.13 o
   2   4  19      106.67      107.26     17.35 o
   3   4  19       33.94       15.54     14.99 o
   4   4  19        1.98        4.80     14.50 o
   5   4  19       53.99       48.55     15.57 o
   6   4  19       31.90       41.47     16.48 o
   7   4  19      174.10      189.98     22.37 o
   8   4  19        0.66       14.89     20.55 o
   9   4  19       12.44       22.30     21.66 o
  10   4  19      128.25       88.71     24.90 o
  11   4  19        0.71        0.00     30.04 o
  12   4  19       21.79       57.26     27.53 o
  13   4  19        0.02        0.00     27.25 o
   1   5  19      603.10      517.53     26.08 o
   2   5  19     1610.34     1633.39     41.61 o
   3   5  19      180.79      166.42     18.79 o
   4   5  19      211.07      233.62     21.68 o
   5   5  19        1.23        2.22     15.98 o
   6   5  19       30.25       47.56     18.41 o
   7   5  19       11.78       23.85     18.15 o
   8   5  19      331.79      315.77     29.00 o
   9   5  19       32.93       59.77     21.85 o
  10   5  19       55.09       34.93     27.56 o
  11   5  19       76.31       88.92     25.40 o
  12   5  19      117.81      130.45     28.14 o
   0   6  19       28.13       39.27     24.30 o
   1   6  19       10.41       19.05     16.01 o
   2   6  19       36.12       49.81     17.51 o
   3   6  19      804.82      791.13     33.41 o
   4   6  19        0.12        0.00     16.92 o
   5   6  19      167.97      203.37     23.58 o
   6   6  19       52.50       30.90     18.88 o
   7   6  19      429.74      509.51     34.08 o
   8   6  19       31.63       25.18     22.17 o
   9   6  19       57.71      113.85     32.21 o
  10   6  19        0.25        6.27     23.93 o
  11   6  19       40.41       63.70     29.17 o
   1   7  19       18.91       54.46     18.10 o
   2   7  19       61.18       64.74     19.16 o
   3   7  19      140.42      111.94     20.03 o
   4   7  19        1.09       18.26     19.77 o
   5   7  19        2.33       21.86     20.45 o
   6   7  19      173.28      182.50     28.24 o
   7   7  19       19.31        3.16     30.45 o
   8   7  19       18.61        0.00     24.09 o
   9   7  19       30.68       43.62     25.11 o
   0   8  19        8.21        6.40     28.49 o
   1   8  19       22.59       36.47     18.56 o
   2   8  19       19.16       50.93     19.71 o
   3   8  19        0.72        0.00     19.75 o
   4   8  19        0.98       32.92     21.51 o
   5   8  19       16.77        1.20     24.42 o
   6   8  19       11.43        0.00     25.61 o
   0   0  20      502.27      513.32     62.23 o
   1   0  20        7.84        3.04     26.46 o
   2   0  20       45.17       46.73     25.90 o
   3   0  20       51.22       57.03     28.66 o
   4   0  20      110.17      105.50     27.30 o
   5   0  20        3.55       49.01     37.84 o
   6   0  20      580.56      580.09     42.95 o
   7   0  20      102.92      103.75     29.17 o
   8   0  20      379.06      476.38     47.13 o
   9   0  20        1.49       53.29     27.09 o
  10   0  20      234.92      216.64     38.32 o
  11   0  20       29.92       26.98     30.89 o
  12   0  20      119.98       94.83     44.83 o
  13   0  20       79.50        0.00     61.37 o
  14   0  20       18.17      108.46     72.71 o
   1   1  20     2677.63     2602.31     56.31 o
   2   1  20       56.60       41.76     22.20 o
   3   1  20      982.23      892.27     35.53 o
   4   1  20       67.07      100.40     19.88 o
   5   1  20      225.79      209.00     22.53 o
   6   1  20      404.64      490.70     28.67 o
   7   1  20       24.30       27.36     17.77 o
   8   1  20        0.46        0.00     16.63 o
   9   1  20        6.17       43.61     19.03 o
  10   1  20      319.10      376.85     28.89 o
  11   1  20      197.26      195.11     26.89 o
  12   1  20       73.49      126.00     33.31 o
  13   1  20       73.34      105.99     76.01 o
  14   1  20      135.20      165.74     56.84 o
   0   2  20        7.15        5.91     25.28 o
   1   2  20      295.40      340.22     25.90 o
   2   2  20       34.89       26.62     20.24 o
   3   2  20        6.60        0.00     17.73 o
   4   2  20     1769.21     1631.60     45.58 o
   5   2  20       34.34       53.54     18.51 o
   6   2  20       83.54       97.44     19.41 o
   7   2  20        0.98       41.27     17.49 o
   8   2  20       17.89       25.94     19.45 o
   9   2  20       27.27       38.74     20.88 o
  10   2  20        2.17        1.63     21.69 o
  11   2  20        4.04        3.64     24.92 o
  12   2  20        4.54       81.44     28.72 o
  13   2  20        1.43       35.33     35.11 o
  14   2  20       16.01       83.06     44.54 o
   1   3  20        5.11       12.27     18.34 o
   2   3  20       70.65       78.22     19.55 o
   3   3  20      319.13      322.65     25.66 o
   4   3  20      842.65      824.22     34.70 o
   5   3  20       55.55       55.21     18.91 o
   6   3  20      508.62      507.12     28.43 o
   7   3  20       14.13       36.53     18.78 o
   8   3  20      291.94      278.44     28.65 o
   9   3  20        2.86        0.00     21.65 o
  10   3  20      272.31      338.07     35.13 o
  11   3  20       59.31       62.39     27.60 o
  12   3  20      271.68      311.77     46.60 o
  13   3  20       11.28        0.04     29.59 o
   0   4  20    10024.16     9272.25    159.69 o
   1   4  20      212.41      283.73     23.30 o
   2   4  20        5.09       16.22     17.28 o
   3   4  20       39.52        0.00     15.20 o
   4   4  20       68.22       93.68     18.39 o
   5   4  20       58.51       59.08     18.81 o
   6   4  20       14.88        6.23     17.79 o
   7   4  20        0.26        5.35     18.83 o
   8   4  20        4.88       19.47     19.83 o
   9   4  20       21.00       64.57     24.49 o
  10   4  20       85.98      122.93     26.92 o
  11   4  20       36.30       29.32     40.40 o
  12   4  20      141.94      148.72     32.23 o
   1   5  20        0.80        5.52     16.42 o
   2   5  20       40.47       69.23     17.46 o
   3   5  20      101.36      101.04     18.19 o
   4   5  20      255.26      238.25     22.01 o
   5   5  20        0.47       14.73     15.97 o
   6   5  20        4.39       13.49     17.74 o
   7   5  20        1.32       13.95     20.55 o
   8   5  20      179.84      228.53     29.05 o
   9   5  20        1.07        0.00     25.84 o
  10   5  20      131.54      166.69     30.98 o
  11   5  20       11.50        5.81     26.67 o
   0   6  20      573.16      529.61     38.77 o
   1   6  20        2.12        0.00     16.41 o
   2   6  20      107.32      103.23     18.98 o
   3   6  20       28.75       73.99     21.11 o
   4   6  20       46.48       68.25     19.11 o
   5   6  20       23.78       73.47     20.63 o
   6   6  20      257.22      298.98     26.72 o
   7   6  20       49.77       20.59     22.40 o
   8   6  20      159.44      167.64     28.82 o
   9   6  20        7.76        0.00     22.59 o
  10   6  20        1.52        0.00     33.96 o
   1   7  20       30.51       49.09     19.12 o
   2   7  20        2.42        0.00     17.51 o
   3   7  20      154.89      172.80     22.11 o
   4   7  20      108.61       85.75     21.66 o
   5   7  20       52.98       72.09     21.60 o
   6   7  20      124.97      101.23     24.68 o
   7   7  20        0.09        5.09     24.63 o
   0   8  20        0.20        0.00     28.89 o
   1   8  20       41.74       42.61     20.03 o
   2   8  20       20.91       49.97     20.78 o
   3   8  20        8.30        0.00     21.01 o
   4   8  20      181.10      252.31     27.20 o
   1   1  21       21.84       18.62     18.39 o
   2   1  21        4.82       23.73     18.65 o
   3   1  21      321.52      336.95     25.61 o
   4   1  21      395.28      404.75     27.33 o
   5   1  21        2.65       46.39     18.39 o
   6   1  21      517.21      515.81     29.70 o
   7   1  21        0.17       35.66     18.36 o
   8   1  21      796.37      849.25     37.99 o
   9   1  21        0.13       34.79     20.56 o
  10   1  21      156.18      145.17     26.27 o
  11   1  21        4.85       32.09     26.22 o
  12   1  21       18.28       52.36     34.96 o
  13   1  21       27.01       59.92     36.15 o
   0   2  21       47.08       48.85     29.32 o
   1   2  21        0.00        6.75     17.55 o
   2   2  21      997.18      874.21     36.10 o
   3   2  21      447.28      447.81     28.42 o
   4   2  21       55.02       34.57     18.93 o
   5   2  21        5.35        0.43     17.17 o
   6   2  21        0.23       36.75     19.31 o
   7   2  21       17.82       31.71     19.44 o
   8   2  21       81.87      107.54     21.84 o
   9   2  21       17.77       31.06     21.36 o
  10   2  21      111.78      142.63     27.24 o
  11   2  21        2.95        0.00     41.47 o
  12   2  21       78.74       88.96     28.90 o
  13   2  21        4.83        0.00     43.39 o
   1   3  21       50.59       49.97     21.55 o
   2   3  21      761.75      732.02     33.85 o
   3   3  21       62.51       43.94     19.70 o
   4   3  21      152.13      216.22     23.35 o
   5   3  21        0.44        0.00     16.24 o
   6   3  21      289.60      319.17     26.34 o
   7   3  21       54.56       97.86     22.21 o
   8   3  21      288.31      328.19     31.41 o
   9   3  21        0.68       35.45     24.69 o
  10   3  21      493.89      539.52     42.39 o
  11   3  21        5.70       61.50     29.13 o
  12   3  21       84.62      109.38     33.38 o
   0   4  21       52.69       47.58     29.18 o
   1   4  21      199.16      245.24     24.35 o
   2   4  21      133.19       93.02     21.15 o
   3   4  21       30.69       33.94     18.74 o
   4   4  21      295.24      315.46     25.55 o
   5   4  21        2.67       12.98     18.41 o
   6   4  21       21.50        6.38     19.76 o
   7   4  21       69.85       99.13     25.32 o
   8   4  21       27.99       30.30     22.05 o
   9   4  21       64.89       97.23     28.82 o
  10   4  21       22.35       45.60     28.86 o
  11   4  21        4.90       39.96     32.18 o
   1   5  21       23.86       10.70     17.48 o
   2   5  21      569.83      498.09     28.52 o
   3   5  21       16.20        9.74     17.01 o
   4   5  21       42.21       19.00     18.61 o
   5   5  21       11.39       47.14     19.11 o
   6   5  21        0.02       38.73     21.16 o
   7   5  21        8.00       83.00     22.00 o
   8   5  21      152.43      156.00     28.05 o
   9   5  21        7.72       20.97     23.47 o
  10   5  21      190.53      163.80     37.15 o
   0   6  21        0.34        0.00     25.17 o
   1   6  21       40.91       75.44     18.54 o
   2   6  21     1103.90     1120.92     39.67 o
   3   6  21      183.27      199.93     23.45 o
   4   6  21       69.24       80.76     20.10 o
   5   6  21        2.35       26.31     20.02 o
   6   6  21        3.28       31.78     22.68 o
   7   6  21       82.71       95.82     26.45 o
   8   6  21       14.98        0.00     40.89 o
   1   7  21      132.93      108.87     20.87 o
   2   7  21      160.06      109.87     21.65 o
   3   7  21       24.19       34.96     19.43 o
   4   7  21        3.51       13.89     23.30 o
   5   7  21       47.47       26.83     20.97 o
   6   7  21       82.60       87.46     24.50 o
   0   0  22      126.93      109.87     41.94 o
   1   0  22       18.18       14.90     26.96 o
   2   0  22       31.26       34.73     31.12 o
   3   0  22       75.49       56.68     28.03 o
   4   0  22      261.92      315.88     37.20 o
   5   0  22     1255.97     1014.93     54.65 o
   6   0  22      385.20      461.22     45.25 o
   7   0  22      248.48      273.45     36.17 o
   8   0  22       11.93       49.88     37.01 o
   9   0  22        1.43       37.86     32.82 o
  10   0  22       78.39      133.50     39.54 o
  11   0  22        6.89       60.80     49.77 o
  12   0  22        6.73       22.73     46.58 o
   1   1  22      899.58      938.67     37.68 o
   2   1  22       22.53        0.00     19.24 o
   3   1  22      553.71      569.69     30.85 o
   4   1  22        1.23        0.00     17.86 o
   5   1  22       43.53       63.49     20.55 o
   6   1  22        2.86       27.43     19.75 o
   7   1  22       15.31       49.79     19.16 o
   8   1  22       26.75       27.53     19.32 o
   9   1  22      109.97      154.79     23.97 o
  10   1  22        3.67        5.75     23.29 o
  11   1  22       87.52       72.78     26.55 o
  12   1  22        7.08       25.06     36.48 o
   0   2  22       16.60        9.12     26.59 o
   1   2  22      489.06      391.14     28.26 o
   2   2  22       17.55       35.70     19.67 o
   3   2  22       30.21       25.22     18.35 o
   4   2  22        0.19        2.15     18.03 o
   5   2  22      191.66      187.19     24.50 o
   6   2  22        6.60       52.03     19.72 o
   7   2  22      150.31      196.95     23.47 o
   8   2  22       86.60       88.14     22.08 o
   9   2  22       55.98       94.55     25.46 o
  10   2  22       28.89       27.64     25.21 o
  11   2  22       38.42       71.07     29.58 o
  12   2  22       25.33       22.79     31.09 o
   1   3  22       82.02       43.50     30.09 o
   2   3  22        0.02        3.69     18.55 o
   3   3  22       33.98       33.61     18.69 o
   4   3  22      309.96      293.87     25.12 o
   5   3  22      174.02      169.16     22.54 o
   6   3  22       49.61       98.71     22.31 o
   7   3  22       20.01       51.58     25.27 o
   8   3  22      221.93      301.39     32.41 o
   9   3  22        0.99        3.39     25.99 o
  10   3  22       39.04      132.06     31.54 o
  11   3  22       56.83       29.99     29.49 o
   0   4  22      466.07      384.32     38.82 o
   1   4  22      317.32      306.56     27.19 o
   2   4  22       42.65       53.10     19.74 o
   3   4  22      148.41      160.88     22.94 o
   4   4  22       14.93       69.56     20.63 o
   5   4  22      634.78      638.19     45.58 o
   6   4  22        1.03       11.27     19.98 o
   7   4  22      428.69      465.69     35.95 o
   8   4  22        0.75       34.27     31.97 o
   9   4  22      210.68      190.90     33.07 o
  10   4  22       17.64        3.61     26.42 o
   1   5  22       24.71       48.17     20.82 o
   2   5  22        0.44        0.00     18.51 o
   3   5  22        9.76        0.00     19.41 o
   4   5  22       98.60      146.69     23.32 o
   5   5  22       24.70       28.04     21.89 o
   6   5  22       39.52       39.73     24.25 o
   7   5  22       26.16        0.00     28.42 o
   8   5  22       72.92       62.92     28.03 o
   9   5  22        4.98       45.10     27.53 o
   0   6  22       10.24       26.98     35.16 o
   1   6  22      253.11      214.68     24.09 o
   2   6  22       43.11       51.34     20.89 o
   3   6  22       54.90       59.43     20.38 o
   4   6  22      148.03      169.91     24.29 o
   5   6  22        1.13        0.00     21.03 o
   6   6  22        7.69        2.97     21.90 o
   7   6  22       23.10       26.42     26.24 o
   1   7  22       75.62      101.78     21.35 o
   2   7  22        1.41       22.40     19.42 o
   3   7  22       42.21       75.28     22.56 o
   4   7  22       40.71       95.13     38.58 o
   1   1  23        4.64       73.45     21.00 o
   2   1  23       30.90       13.68     18.81 o
   3   1  23      212.72      248.56     25.83 o
   4   1  23      313.83      291.03     26.53 o
   5   1  23      384.57      409.87     29.23 o
   6   1  23        7.25       12.14     19.60 o
   7   1  23       41.72       44.82     20.83 o
   8   1  23       54.54       59.29     21.50 o
   9   1  23       21.83       43.32     22.32 o
  10   1  23       92.61       90.94     24.83 o
  11   1  23       46.60       61.76     29.12 o
   0   2  23       53.47       55.49     28.89 o
   1   2  23       16.43       31.41     19.44 o
   2   2  23        0.02       25.53     19.43 o
   3   2  23      223.16      223.45     24.53 o
   4   2  23        0.77       13.53     19.27 o
   5   2  23      139.50      147.68     23.11 o
   6   2  23       16.25       29.04     20.71 o
   7   2  23      637.35      817.66     37.32 o
   8   2  23        7.12       42.60     21.23 o
   9   2  23      671.31      775.19     44.03 o
  10   2  23        0.61       31.93     25.05 o
  11   2  23      282.51      415.25     54.32 o
   1   3  23        7.04       12.79     18.97 o
   2   3  23       17.53        1.85     17.84 o
   3   3  23        2.10        0.00     19.76 o
   4   3  23       13.01       17.99     18.72 o
   5   3  23       15.61       28.24     21.50 o
   6   3  23       80.84       94.18     23.23 o
   7   3  23       57.93       90.42     22.12 o
   8   3  23       91.05      132.75     28.93 o
   9   3  23        0.39       34.85     25.10 o
  10   3  23        7.16       27.25     27.69 o
   0   4  23       97.09      113.66     38.04 o
   1   4  23       61.35       47.07     21.20 o
   2   4  23      162.58      163.17     24.11 o
   3   4  23       63.55       67.19     20.36 o
   4   4  23       48.17       57.34     20.44 o
   5   4  23        0.65        5.58     20.75 o
   6   4  23        3.30       44.16     20.55 o
   7   4  23        1.73        0.00     30.08 o
   8   4  23        7.86        5.28     25.01 o
   9   4  23        2.86        0.00     25.35 o
   1   5  23      630.83      665.64     35.73 o
   2   5  23        1.04       22.29     19.90 o
   3   5  23      220.50      205.54     26.92 o
   4   5  23       26.09       67.83     22.20 o
   5   5  23       37.78       89.17     23.82 o
   6   5  23        0.85       47.92     32.19 o
   7   5  23        1.91        0.00     23.22 o
   8   5  23       12.94       52.77     29.24 o
   0   6  23       28.24       53.41     30.79 o
   1   6  23       10.18       18.37     21.83 o
   2   6  23       97.82       57.02     22.88 o
   3   6  23      271.69      247.57     29.42 o
   4   6  23       21.83       43.74     23.92 o
   5   6  23      275.92      293.98     32.62 o
   0   0  24      434.45      415.84     61.76 o
   1   0  24      166.23      186.17     34.31 o
   2   0  24      697.00      746.35     51.55 o
   3   0  24      221.26      301.58     39.92 o
   4   0  24      377.33      401.63     41.10 o
   5   0  24     1415.93     1434.53     67.85 o
   6   0  24      133.56      148.57     33.82 o
   7   0  24      618.88      709.92     51.79 o
   8   0  24      128.45      167.29     33.39 o
   9   0  24      209.91      286.23     43.80 o
  10   0  24       13.89       95.14     39.81 o
   1   1  24       27.94       40.69     20.57 o
   2   1  24       14.80       55.52     20.88 o
   3   1  24       78.19       94.44     22.17 o
   4   1  24       11.42       38.18     21.58 o
   5   1  24      221.96      221.19     25.24 o
   6   1  24      174.10      223.77     25.59 o
   7   1  24        0.72       50.97     24.03 o
   8   1  24       73.12       94.21     22.39 o
   9   1  24       27.49       84.08     23.04 o
  10   1  24        2.68       29.51     29.08 o
   0   2  24       21.76       27.08     30.02 o
   1   2  24       56.18       39.97     21.15 o
   2   2  24       43.09       29.83     20.42 o
   3   2  24      371.70      378.96     28.82 o
   4   2  24        3.73       23.80     20.30 o
   5   2  24       82.62       76.35     21.66 o
   6   2  24       20.10       19.18     19.66 o
   7   2  24        1.23       22.28     20.82 o
   8   2  24       21.48       59.26     22.66 o
   9   2  24       65.21       76.40     27.92 o
  10   2  24       17.90       18.34     25.29 o
   1   3  24      224.94      304.62     27.51 o
   2   3  24        1.43        0.00     19.55 o
   3   3  24       90.76      120.53     22.78 o
   4   3  24      166.10      207.38     26.06 o
   5   3  24       12.22       39.44     20.14 o
   6   3  24      177.54      233.64     32.23 o
   7   3  24       57.44      108.49     23.64 o
   8   3  24      354.84      393.13     35.75 o
   9   3  24        5.57        9.20     28.22 o
   0   4  24      513.52      505.03     45.53 o
   1   4  24        4.35        2.43     19.58 o
   2   4  24       84.83      122.43     27.99 o
   3   4  24      277.56      289.55     28.21 o
   4   4  24       10.48       52.08     20.74 o
   5   4  24       34.25       28.23     26.03 o
   6   4  24       30.02       52.93     21.61 o
   7   4  24        2.56        0.00     26.61 o
   8   4  24       33.22       98.65     27.81 o
   1   5  24       28.61       21.00     24.10 o
   2   5  24        1.07        0.00     21.10 o
   3   5  24        3.39       19.97     22.04 o
   4   5  24       30.42       74.70     23.50 o
   5   5  24       16.76       36.62     23.07 o
   6   5  24       84.15      115.29     28.92 o
   0   6  24       55.12       53.45     31.62 o
   1   6  24        6.05       10.15     21.04 o
   2   6  24        7.97        0.00     20.68 o
   3   6  24        6.59       61.76     24.41 o
   1   1  25       87.25       87.51     23.86 o
   2   1  25       67.51      102.91     22.92 o
   3   1  25        0.00        5.47     19.64 o
   4   1  25        2.60       27.41     20.85 o
   5   1  25        5.19       56.75     21.43 o
   6   1  25      178.63      226.37     25.61 o
   7   1  25        0.96       26.46     20.80 o
   8   1  25       34.75       79.77     23.58 o
   9   1  25       14.36       14.08     23.32 o
   0   2  25      835.46      928.63     57.04 o
   1   2  25        0.31       33.16     21.62 o
   2   2  25      678.47      683.54     36.38 o
   3   2  25       12.08        0.00     20.14 o
   4   2  25      273.27      319.55     27.82 o
   5   2  25       26.23       40.68     20.39 o
   6   2  25       44.11       51.48     24.56 o
   7   2  25        3.68       37.99     23.08 o
   8   2  25       24.35       53.23     24.07 o
   1   3  25        0.10       21.43     20.31 o
   2   3  25       16.95       32.42     20.84 o
   3   3  25        5.62        8.97     21.66 o
   4   3  25       41.95       42.88     27.44 o
   5   3  25        1.47        0.00     20.30 o
   6   3  25        6.95       16.06     27.75 o
   7   3  25       35.95       43.93     23.14 o
   8   3  25        1.13       52.15     26.69 o
   0   4  25      153.38       97.79     33.54 o
   1   4  25        0.43        0.00     20.18 o
   2   4  25       53.60       64.48     22.21 o
   3   4  25        8.17       40.25     20.99 o
   4   4  25        0.40       13.73     27.48 o
   5   4  25       12.32       25.17     22.36 o
   6   4  25       12.90       24.82     24.62 o
   1   5  25        9.28       33.91     22.04 o
   2   5  25      120.59      140.34     25.30 o
   3   5  25      165.72      222.09     28.66 o
   4   5  25      131.51      146.71     25.89 o
   0   0  26        0.68       29.90     47.12 o
   1   0  26      223.14      243.66     39.49 o
   2   0  26        8.61       21.96     27.87 o
   3   0  26      231.89      220.93     41.81 o
   4   0  26        2.97       58.95     31.17 o
   5   0  26      357.31      372.58     43.80 o
   6   0  26        0.48       40.27     34.90 o
   7   0  26      524.47      606.44     51.07 o
   8   0  26       92.36      187.50     39.00 o
   1   1  26       56.19       75.69     22.95 o
   2   1  26        0.81        0.00     19.81 o
   3   1  26        2.77       15.40     20.15 o
   4   1  26       42.00      105.09     23.41 o
   5   1  26       45.13       78.11     22.69 o
   6   1  26       40.26       92.82     24.83 o
   7   1  26        0.26       16.66     22.05 o
   0   2  26        4.17        0.00     34.30 o
   1   2  26        0.15       20.00     20.31 o
   2   2  26       15.14       49.80     28.16 o
   3   2  26       36.02       71.33     23.09 o
   4   2  26       47.00       45.78     27.70 o
   5   2  26       12.16       75.21     22.06 o
   6   2  26       38.25       82.10     29.68 o
   7   2  26      258.95      311.98     31.82 o
   1   3  26      557.90      669.05     36.97 o
   2   3  26        0.06        8.23     21.84 o
   3   3  26      271.36      312.92     29.90 o
   4   3  26       52.60       78.42     24.21 o
   5   3  26      249.31      294.98     30.79 o
   6   3  26       85.42       92.69     33.80 o
   0   4  26      121.45      200.61     38.55 o
   1   4  26       20.07       26.94     23.40 o
   2   4  26       61.77       88.94     24.66 o
   3   4  26       16.67        3.96     22.88 o
   4   4  26       37.78       98.98     25.06 o
   1   1  27      168.55      258.47     29.34 o
   2   1  27        0.93       42.35     23.41 o
   3   1  27      185.13      298.65     35.47 o
   4   1  27        0.47       19.37     22.44 o
   5   1  27       34.20      112.84     24.60 o
   0   2  27      400.44      440.26     52.67 o
   1   2  27       11.69       61.45     24.55 o
   2   2  27      176.79      231.79     29.09 o
   3   2  27       42.94       71.45     24.54 o
   4   2  27       61.33       63.75     23.95 o
   1   3  27      156.95      246.83     28.81 o
   2   3  27       29.06       46.65     23.27 o
   3   3  27       62.73       96.87     28.68 o
   0   0  28       90.35       43.67     52.60 o
   1   0  28       93.27      209.24     41.89 o
   2   0  28      505.53      600.98     51.58 o
   1   1  28      333.52      417.06     37.42 o
   2   1  28        9.17      121.35     28.10 o
 
